# Supplementary material for: Preoperative MRI and LDH in women undergoing intra-abdominal surgery for fibroids: Effect on surgical route
Source: PLoS One. 2021 Feb 9;16(2):e0246807. doi: 10.1371/journal.pone.0246807 (PMC7872248; doi:10.1371/journal.pone.0246807)
Supplement: S1 Raw data — (XLSX) [file pone.0246807.s002.xlsx]

## Sheet: All Data Stats
MRN	CaseID	Protocol	Surgery	TotalHyst	SupracervHys	Myomectomy	Route	Open	Power	HandwBag	HandwoBag	VagwBag	VagwoBag	UnstatedMIS	BenignFib	BenignNonFib	Hyperplasia	Leiomyosarc	EndoAdenoCA	OtherGynCA	NonGynCA	SmoothMuscTu	NoUterinePat	LDHResult	NlLDH	AbnlLDH	AbnlLDH1	AbnlLDH2	AbnlLDH3	AbnlLDH4	AbnlLDH5	NoLDH	EMBxResult	BenignEMBx	MaligEMBx	HyperEMBx	NoEMBx	EmCResult	BenignEmC	MaligEmC	HyperEmC	NoEmC	PapResult	NILM	ASCUS	LGSIL	HGSIL	AGC	AtypEm
9150449	1	0	3	0	0	1	2	0	1	0	0	0	0	0	1	0	0	0	0	0	0	0	0	2	0	0	0	0	0	0	0	1	3	0	0	0	1	3	0	0	0	1	4	0	0	0	0	0	0
9174608	2	0	3	0	0	1	2	0	1	0	0	0	0	0	1	0	0	0	0	0	0	0	0	2	0	0	0	0	0	0	0	1	3	0	0	0	1	3	0	0	0	1	4	0	0	0	0	0	0
9177166	3	0	3	0	0	1	2	0	1	0	0	0	0	0	1	0	0	0	0	0	0	0	0	2	0	0	0	0	0	0	0	1	3	0	0	0	1	3	0	0	0	1	4	0	0	0	0	0	0
2189843	4	0	3	0	0	1	3	0	0	1	0	0	0	0	1	0	0	0	0	0	0	0	0	2	0	0	0	0	0	0	0	1	3	0	0	0	1	3	0	0	0	1	0	1	0	0	0	0	0
9171028	5	0	2	0	1	0	1	1	0	0	0	0	0	0	1	0	0	0	0	0	0	0	0	2	0	0	0	0	0	0	0	1	3	0	0	0	1	3	0	0	0	1	4	0	0	0	0	0	0
9187224	6	0	3	0	0	1	2	0	1	0	0	0	0	0	1	0	0	0	0	0	0	0	0	2	0	0	0	0	0	0	0	1	3	0	0	0	1	3	0	0	0	1	4	0	0	0	0	0	0
9186949	7	0	1	1	0	0	6	0	0	0	0	0	1	0	1	1	0	0	0	0	0	0	0	2	0	0	0	0	0	0	0	1	3	0	0	0	1	3	0	0	0	1	4	0	0	0	0	0	0
8906211	8	0	3	0	0	1	2	0	1	0	0	0	0	0	1	0	0	0	0	0	0	0	0	2	0	0	0	0	0	0	0	1	3	0	0	0	1	3	0	0	0	1	4	0	0	0	0	0	0
8962881	9	0	1	1	0	0	2	0	1	0	0	0	0	0	1	0	0	0	0	0	0	0	0	2	0	0	0	0	0	0	0	1	3	0	0	0	1	3	0	0	0	1	0	1	0	0	0	0	0
9172220	10	0	2	0	1	0	1	1	0	0	0	0	0	0	1	0	0	0	0	0	0	0	0	2	0	0	0	0	0	0	0	1	3	0	0	0	1	3	0	0	0	1	4	0	0	0	0	0	0
9168649	11	0	3	0	0	1	2	0	1	0	0	0	0	0	1	0	0	0	0	0	0	0	0	2	0	0	0	0	0	0	0	1	3	0	0	0	1	3	0	0	0	1	4	0	0	0	0	0	0
5100863	12	0	2	0	1	0	2	0	1	0	0	0	0	0	1	0	0	0	0	0	0	0	0	2	0	0	0	0	0	0	0	1	3	0	0	0	1	3	0	0	0	1	0	1	0	0	0	0	0
9177714	13	0	3	0	0	1	2	0	1	0	0	0	0	0	1	0	0	0	0	0	0	0	0	2	0	0	0	0	0	0	0	1	3	0	0	0	1	3	0	0	0	1	4	0	0	0	0	0	0
9189849	14	0	1	1	0	0	2	0	1	0	0	0	0	0	1	0	0	0	0	0	0	0	0	2	0	0	0	0	0	0	0	1	3	0	0	0	1	3	0	0	0	1	4	0	0	0	0	0	0
9044200	15	0	3	0	0	1	2	0	1	0	0	0	0	0	1	0	0	0	0	0	0	0	0	0	1	0	0	0	0	0	0	0	3	0	0	0	1	3	0	0	0	1	0	1	0	0	0	0	0
9180543	16	0	3	0	0	1	2	0	1	0	0	0	0	0	1	0	0	0	0	0	0	0	0	2	0	0	0	0	0	0	0	1	3	0	0	0	1	3	0	0	0	1	0	1	0	0	0	0	0
2064883	17	0	1	1	0	0	1	1	0	0	0	0	0	0	1	1	0	0	0	0	0	0	0	2	0	0	0	0	0	0	0	1	3	0	0	0	1	0	1	0	0	0	0	1	0	0	0	0	0
9201450	18	0	1	1	0	0	1	1	0	0	0	0	0	0	1	0	0	0	1	0	0	0	0	2	0	0	0	0	0	0	0	1	3	0	0	0	1	3	0	0	0	1	0	1	0	0	0	0	0
9175434	19	0	3	0	0	1	1	1	0	0	0	0	0	0	1	0	0	0	0	0	0	0	0	2	0	0	0	0	0	0	0	1	3	0	0	0	1	3	0	0	0	1	4	0	0	0	0	0	0
1806305	20	0	3	0	0	1	2	0	1	0	0	0	0	0	1	1	0	0	0	0	0	0	0	2	0	0	0	0	0	0	0	1	3	0	0	0	1	3	0	0	0	1	4	0	0	0	0	0	0
986839	21	0	1	1	0	0	1	1	0	0	0	0	0	0	1	1	0	0	0	0	0	0	0	2	0	0	0	0	0	0	0	1	3	0	0	0	1	3	0	0	0	1	4	0	0	0	0	0	0
1658412	22	0	3	0	0	1	2	0	1	0	0	0	0	0	1	0	0	0	0	0	0	0	0	2	0	0	0	0	0	0	0	1	3	0	0	0	1	3	0	0	0	1	4	0	0	0	0	0	0
8969679	23	0	1	1	0	0	6	0	0	0	0	0	1	0	1	0	0	0	0	0	0	0	0	0	1	0	0	0	0	0	0	0	3	0	0	0	1	3	0	0	0	1	0	1	0	0	0	0	0
1841743	24	0	1	1	0	0	6	0	0	0	0	0	1	0	1	0	0	0	0	0	0	0	0	2	0	0	0	0	0	0	0	1	3	0	0	0	1	3	0	0	0	1	0	1	0	0	0	0	0
9154360	25	0	1	1	0	0	2	0	1	0	0	0	0	0	0	0	0	0	0	0	0	0	1	2	0	0	0	0	0	0	0	1	3	0	0	0	1	3	0	0	0	1	4	0	0	0	0	0	0
9210251	26	0	3	0	0	1	2	0	1	0	0	0	0	0	1	0	0	0	0	0	0	0	0	2	0	0	0	0	0	0	0	1	3	0	0	0	1	3	0	0	0	1	4	0	0	0	0	0	0
9203318	27	0	1	1	0	0	6	0	0	0	0	0	1	0	1	1	0	0	0	0	0	0	0	2	0	0	0	0	0	0	0	1	3	0	0	0	1	3	0	0	0	1	4	0	0	0	0	0	0
9094933	28	0	1	1	0	0	2	0	1	0	0	0	0	0	1	0	0	0	0	0	0	0	0	2	0	0	0	0	0	0	0	1	3	0	0	0	1	3	0	0	0	1	4	0	0	0	0	0	0
9200798	29	0	3	0	0	1	2	0	1	0	0	0	0	0	1	0	0	0	0	0	0	0	0	2	0	0	0	0	0	0	0	1	3	0	0	0	1	3	0	0	0	1	4	0	0	0	0	0	0
9184484	30	0	1	1	0	0	1	1	0	0	0	0	0	0	1	0	0	0	0	1	0	0	0	2	0	0	0	0	0	0	0	1	3	0	0	0	1	3	0	0	0	1	4	0	0	0	0	0	0
9203354	31	0	3	0	0	1	2	0	1	0	0	0	0	0	1	0	0	0	0	0	0	0	0	2	0	0	0	0	0	0	0	1	3	0	0	0	1	3	0	0	0	1	0	1	0	0	0	0	0
1635331	32	0	1	1	0	0	1	1	0	0	0	0	0	0	1	0	0	0	0	0	0	0	0	2	0	0	0	0	0	0	0	1	3	0	0	0	1	3	0	0	0	1	4	0	0	0	0	0	0
9200465	33	0	3	0	0	1	1	1	0	0	0	0	0	0	1	0	0	0	0	0	0	0	0	2	0	0	0	0	0	0	0	1	3	0	0	0	1	3	0	0	0	1	4	0	0	0	0	0	0
770063	34	0	1	1	0	0	1	1	0	0	0	0	0	0	1	1	0	0	0	0	0	0	0	2	0	0	0	0	0	0	0	1	3	0	0	0	1	3	0	0	0	1	4	0	0	0	0	0	0
5331861	35	0	3	0	0	1	1	1	0	0	0	0	0	0	1	0	0	0	0	0	0	0	0	2	0	0	0	0	0	0	0	1	3	0	0	0	1	3	0	0	0	1	4	0	0	0	0	0	0
1083547	36	0	1	1	0	0	1	1	0	0	0	0	0	0	1	0	0	0	0	0	0	0	0	2	0	0	0	0	0	0	0	1	3	0	0	0	1	3	0	0	0	1	4	0	0	0	0	0	0
9203692	37	0	3	0	0	1	1	1	0	0	0	0	0	0	1	0	0	0	0	0	0	0	0	2	0	0	0	0	0	0	0	1	3	0	0	0	1	3	0	0	0	1	0	1	0	0	0	0	0
1281534	38	0	1	1	0	0	2	0	1	0	0	0	0	0	1	0	0	0	0	0	0	0	0	2	0	0	0	0	0	0	0	1	3	0	0	0	1	3	0	0	0	1	0	1	0	0	0	0	0
9155222	39	0	2	0	1	0	4	0	0	0	1	0	0	0	1	1	0	0	0	0	0	0	0	2	0	0	0	0	0	0	0	1	0	1	0	0	0	3	0	0	0	1	0	1	0	0	0	0	0
1288105	40	0	1	1	0	0	6	0	0	0	0	0	1	0	1	0	0	0	0	0	0	0	0	2	0	0	0	0	0	0	0	1	0	1	0	0	0	0	1	0	0	0	1	0	1	0	0	0	0
9183763	41	0	2	0	1	0	4	0	0	0	1	0	0	0	1	0	0	0	0	0	0	0	0	2	0	0	0	0	0	0	0	1	3	0	0	0	1	3	0	0	0	1	4	0	0	0	0	0	0
8887303	42	0	3	0	0	1	1	1	0	0	0	0	0	0	1	0	0	0	0	0	0	0	0	2	0	0	0	0	0	0	0	1	3	0	0	0	1	3	0	0	0	1	0	1	0	0	0	0	0
1388644	43	0	3	0	0	1	2	0	1	0	0	0	0	0	1	0	0	0	0	0	0	0	0	2	0	0	0	0	0	0	0	1	3	0	0	0	1	3	0	0	0	1	4	0	0	0	0	0	0
9216704	44	0	3	0	0	1	2	0	1	0	0	0	0	0	1	0	0	0	0	0	0	0	0	2	0	0	0	0	0	0	0	1	3	0	0	0	1	3	0	0	0	1	4	0	0	0	0	0	0
9188432	45	0	3	0	0	1	1	1	0	0	0	0	0	0	1	0	0	0	0	0	0	0	0	2	0	0	0	0	0	0	0	1	3	0	0	0	1	3	0	0	0	1	4	0	0	0	0	0	0
1619982	46	0	3	0	0	1	2	0	1	0	0	0	0	0	1	0	0	0	0	0	0	0	0	2	0	0	0	0	0	0	0	1	0	1	0	0	0	0	1	0	0	0	0	1	0	0	0	0	0
9217263	47	0	1	1	0	0	6	0	0	0	0	0	1	0	1	1	0	0	0	0	0	0	0	2	0	0	0	0	0	0	0	1	3	0	0	0	1	0	1	0	0	0	0	1	0	0	0	0	0
9220338	48	0	1	1	0	0	2	0	1	0	0	0	0	0	1	1	0	0	0	0	0	0	0	2	0	0	0	0	0	0	0	1	3	0	0	0	1	3	0	0	0	1	0	1	0	0	0	0	0
8862745	49	0	1	1	0	0	6	0	0	0	0	0	1	0	0	1	0	0	0	0	0	1	0	2	0	0	0	0	0	0	0	1	3	0	0	0	1	0	1	0	0	0	4	0	0	0	0	0	0
798557	50	0	1	1	0	0	6	0	0	0	0	0	1	0	1	1	0	0	0	0	0	0	0	2	0	0	0	0	0	0	0	1	3	0	0	0	1	3	0	0	0	1	0	1	0	0	0	0	0
9217525	51	0	3	0	0	1	2	0	1	0	0	0	0	0	1	0	0	0	0	0	0	0	0	2	0	0	0	0	0	0	0	1	3	0	0	0	1	3	0	0	0	1	4	0	0	0	0	0	0
9216520	52	0	3	0	0	1	2	0	1	0	0	0	0	0	1	0	0	0	0	0	0	0	0	2	0	0	0	0	0	0	0	1	3	0	0	0	1	3	0	0	0	1	4	0	0	0	0	0	0
5254906	53	0	1	1	0	0	6	0	0	0	0	0	1	0	1	1	0	0	0	0	0	0	0	2	0	0	0	0	0	0	0	1	3	0	0	0	1	3	0	0	0	1	0	1	0	0	0	0	0
2216878	54	0	3	0	0	1	2	0	1	0	0	0	0	0	1	0	0	0	0	0	0	0	0	2	0	0	0	0	0	0	0	1	3	0	0	0	1	3	0	0	0	1	4	0	0	0	0	0	0
9218354	55	0	3	0	0	1	2	0	1	0	0	0	0	0	1	0	0	0	0	0	0	0	0	2	0	0	0	0	0	0	0	1	3	0	0	0	1	3	0	0	0	1	4	0	0	0	0	0	0
553300	56	0	3	0	0	1	2	0	1	0	0	0	0	0	1	0	0	0	0	0	0	0	0	2	0	0	0	0	0	0	0	1	3	0	0	0	1	3	0	0	0	1	4	0	0	0	0	0	0
9228805	57	0	3	0	0	1	2	0	1	0	0	0	0	0	1	0	0	0	0	0	0	0	0	2	0	0	0	0	0	0	0	1	3	0	0	0	1	3	0	0	0	1	4	0	0	0	0	0	0
9228770	58	0	3	0	0	1	2	0	1	0	0	0	0	0	1	1	0	0	0	0	0	0	0	2	0	0	0	0	0	0	0	1	3	0	0	0	1	3	0	0	0	1	4	0	0	0	0	0	0
1858583	59	0	3	0	0	1	2	0	1	0	0	0	0	0	1	0	0	0	0	0	0	0	0	0	1	0	0	0	0	0	0	0	3	0	0	0	1	3	0	0	0	1	4	0	0	0	0	0	0
9215687	60	0	3	0	0	1	2	0	1	0	0	0	0	0	1	0	0	0	0	0	0	0	0	2	0	0	0	0	0	0	0	1	3	0	0	0	1	3	0	0	0	1	0	1	0	0	0	0	0
9215250	61	0	1	1	0	0	2	0	1	0	0	0	0	0	1	0	0	0	0	0	0	0	0	2	0	0	0	0	0	0	0	1	3	0	0	0	1	3	0	0	0	1	0	1	0	0	0	0	0
1670084	62	0	1	1	0	0	6	0	0	0	0	0	1	0	1	0	0	0	0	0	0	0	0	2	0	0	0	0	0	0	0	1	3	0	0	0	1	3	0	0	0	1	4	0	0	0	0	0	0
9174041	63	0	3	0	0	1	1	1	0	0	0	0	0	0	0	0	0	0	0	0	0	1	0	2	0	0	0	0	0	0	0	1	0	1	0	0	0	3	0	0	0	1	4	0	0	0	0	0	0
9231656	64	0	1	1	0	0	1	1	0	0	0	0	0	0	1	0	0	0	0	0	0	0	0	2	0	0	0	0	0	0	0	1	3	0	0	0	1	3	0	0	0	1	4	0	0	0	0	0	0
9192081	65	0	3	0	0	1	2	0	1	0	0	0	0	0	1	0	0	0	0	0	0	0	0	2	0	0	0	0	0	0	0	1	3	0	0	0	1	3	0	0	0	1	4	0	0	0	0	0	0
856152	66	0	1	1	0	0	2	0	1	0	0	0	0	0	1	0	0	0	0	0	0	0	0	2	0	0	0	0	0	0	0	1	3	0	0	0	1	3	0	0	0	1	0	1	0	0	0	0	0
1352331	67	0	1	1	0	0	6	0	0	0	0	0	1	0	1	1	0	0	0	0	0	0	0	2	0	0	0	0	0	0	0	1	0	1	0	0	0	3	0	0	0	1	0	1	0	0	0	0	0
9220843	68	0	1	1	0	0	2	0	1	0	0	0	0	0	1	0	0	0	0	0	0	0	0	2	0	0	0	0	0	0	0	1	3	0	0	0	1	3	0	0	0	1	4	0	0	0	0	0	0
9193541	69	0	3	0	0	1	1	1	0	0	0	0	0	0	1	0	0	0	0	0	0	0	0	2	0	0	0	0	0	0	0	1	3	0	0	0	1	3	0	0	0	1	4	0	0	0	0	0	0
1809092	70	0	2	0	1	0	2	0	1	0	0	0	0	0	0	0	0	0	0	0	0	1	0	2	0	0	0	0	0	0	0	1	3	0	0	0	1	3	0	0	0	1	0	1	0	0	0	0	0
9232331	71	0	1	1	0	0	2	0	1	0	0	0	0	0	1	0	0	0	0	0	0	0	0	2	0	0	0	0	0	0	0	1	3	0	0	0	1	3	0	0	0	1	4	0	0	0	0	0	0
9232747	72	0	1	1	0	0	6	0	0	0	0	0	1	0	1	1	0	0	0	0	0	0	0	2	0	0	0	0	0	0	0	1	3	0	0	0	1	3	0	0	0	1	4	0	0	0	0	0	0
5305066	73	0	1	1	0	0	2	0	1	0	0	0	0	0	1	0	0	0	0	0	0	0	0	0	1	0	0	0	0	0	0	0	3	0	0	0	1	0	1	0	0	0	2	0	0	1	0	0	0
1133767	74	0	1	1	0	0	1	1	0	0	0	0	0	0	1	0	0	0	0	0	0	0	0	2	0	0	0	0	0	0	0	1	0	1	0	0	0	3	0	0	0	1	0	1	0	0	0	0	0
9228572	75	0	3	0	0	1	1	1	0	0	0	0	0	0	1	0	0	0	0	0	0	0	0	2	0	0	0	0	0	0	0	1	3	0	0	0	1	3	0	0	0	1	4	0	0	0	0	0	0
9225419	76	0	1	1	0	0	6	0	0	0	0	0	1	0	1	1	0	0	0	0	0	0	0	2	0	0	0	0	0	0	0	1	3	0	0	0	1	3	0	0	0	1	4	0	0	0	0	0	0
1227038	77	0	3	0	0	1	1	1	0	0	0	0	0	0	1	0	0	0	0	0	0	0	0	2	0	0	0	0	0	0	0	1	3	0	0	0	1	3	0	0	0	1	0	1	0	0	0	0	0
9231655	78	0	2	0	1	0	2	0	1	0	0	0	0	0	1	0	0	0	0	0	0	0	0	2	0	0	0	0	0	0	0	1	3	0	0	0	1	3	0	0	0	1	4	0	0	0	0	0	0
2214222	79	0	3	0	0	1	2	0	1	0	0	0	0	0	1	0	0	0	0	0	0	0	0	2	0	0	0	0	0	0	0	1	3	0	0	0	1	3	0	0	0	1	0	1	0	0	0	0	0
9187905	80	0	3	0	0	1	2	0	1	0	0	0	0	0	1	0	0	0	0	0	0	0	0	0	1	0	0	0	0	0	0	0	3	0	0	0	1	3	0	0	0	1	0	1	0	0	0	0	0
9234161	81	0	1	1	0	0	2	0	1	0	0	0	0	0	1	0	0	0	0	0	0	0	0	2	0	0	0	0	0	0	0	1	3	0	0	0	1	3	0	0	0	1	4	0	0	0	0	0	0
9215504	82	0	1	1	0	0	2	0	1	0	0	0	0	0	1	0	0	0	0	0	0	0	0	2	0	0	0	0	0	0	0	1	3	0	0	0	1	0	1	0	0	0	0	1	0	0	0	0	0
9245480	83	0	3	0	0	1	1	1	0	0	0	0	0	0	1	0	0	0	0	0	0	0	0	2	0	0	0	0	0	0	0	1	0	1	0	0	0	3	0	0	0	1	4	0	0	0	0	0	0
9242559	84	0	3	0	0	1	1	1	0	0	0	0	0	0	1	0	0	0	0	0	0	0	0	2	0	0	0	0	0	0	0	1	3	0	0	0	1	3	0	0	0	1	4	0	0	0	0	0	0
2635714	85	0	2	0	1	0	2	0	1	0	0	0	0	0	1	0	0	0	0	0	0	0	0	2	0	0	0	0	0	0	0	1	3	0	0	0	1	3	0	0	0	1	0	1	0	0	0	0	0
9245424	86	0	3	0	0	1	2	0	1	0	0	0	0	0	1	0	0	0	0	0	0	0	0	2	0	0	0	0	0	0	0	1	3	0	0	0	1	3	0	0	0	1	4	0	0	0	0	0	0
9245448	87	0	3	0	0	1	2	0	1	0	0	0	0	0	1	0	0	0	0	0	0	0	0	2	0	0	0	0	0	0	0	1	3	0	0	0	1	3	0	0	0	1	4	0	0	0	0	0	0
9229487	88	0	3	0	0	1	2	0	1	0	0	0	0	0	1	0	0	0	0	0	0	0	0	2	0	0	0	0	0	0	0	1	3	0	0	0	1	3	0	0	0	1	4	0	0	0	0	0	0
864633	89	0	2	0	1	0	2	0	1	0	0	0	0	0	1	0	0	0	0	0	0	0	0	2	0	0	0	0	0	0	0	1	0	1	0	0	0	3	0	0	0	1	0	1	0	0	0	0	0
1238022	90	0	1	1	0	0	2	0	1	0	0	0	0	0	1	0	0	0	0	0	0	0	0	2	0	0	0	0	0	0	0	1	3	0	0	0	1	3	0	0	0	1	0	1	0	0	0	0	0
9193541	69	0	1	1	0	0	1	1	0	0	0	0	0	0	1	0	0	0	0	0	0	0	0	2	0	0	0	0	0	0	0	1	3	0	0	0	1	3	0	0	0	1	4	0	0	0	0	0	0
8977504	91	0	1	1	0	0	1	1	0	0	0	0	0	0	1	0	1	0	0	0	0	0	0	2	0	0	0	0	0	0	0	1	0	1	0	0	0	0	1	0	0	0	4	0	0	0	0	0	0
8883466	92	0	2	0	1	0	2	0	1	0	0	0	0	0	1	1	0	0	0	0	0	0	0	2	0	0	0	0	0	0	0	1	3	0	0	0	1	3	0	0	0	1	4	0	0	0	0	0	0
8910817	93	0	1	1	0	0	2	0	1	0	0	0	0	0	1	0	0	0	0	0	0	0	0	2	0	0	0	0	0	0	0	1	0	1	0	0	0	0	1	0	0	0	0	1	0	0	0	0	0
9192136	94	0	3	0	0	1	1	1	0	0	0	0	0	0	1	0	0	0	0	0	0	0	0	2	0	0	0	0	0	0	0	1	3	0	0	0	1	3	0	0	0	1	0	1	0	0	0	0	0
9239210	95	0	2	0	1	0	2	0	1	0	0	0	0	0	1	0	0	0	0	0	0	0	0	2	0	0	0	0	0	0	0	1	3	0	0	0	1	3	0	0	0	1	4	0	0	0	0	0	0
908201	96	0	1	1	0	0	1	1	0	0	0	0	0	0	1	0	0	0	0	0	0	0	0	2	0	0	0	0	0	0	0	1	0	1	0	0	0	3	0	0	0	1	4	0	0	0	0	0	0
9249758	97	0	1	1	0	0	2	0	1	0	0	0	0	0	1	1	0	0	0	0	0	0	0	2	0	0	0	0	0	0	0	1	3	0	0	0	1	0	1	0	0	0	4	0	0	0	0	0	0
9216198	98	0	1	1	0	0	1	1	0	0	0	0	0	0	1	1	1	0	0	0	0	0	0	2	0	0	0	0	0	0	0	1	3	0	0	0	1	3	0	0	0	1	4	0	0	0	0	0	0
9258046	99	0	3	0	0	1	2	0	1	0	0	0	0	0	1	0	0	0	0	0	0	0	0	2	0	0	0	0	0	0	0	1	3	0	0	0	1	0	1	0	0	0	4	0	0	0	0	0	0
2212305	100	0	1	1	0	0	6	0	0	0	0	0	1	0	1	0	0	0	1	0	0	0	0	2	0	0	0	0	0	0	0	1	3	0	0	0	1	0	1	0	0	0	0	1	0	0	0	0	0
8992049	101	0	1	1	0	0	6	0	0	0	0	0	1	0	1	1	0	0	0	0	0	0	0	2	0	0	0	0	0	0	0	1	0	1	0	0	0	3	0	0	0	1	0	1	0	0	0	0	0
9249901	102	0	3	0	0	1	2	0	1	0	0	0	0	0	1	0	0	0	0	0	0	0	0	2	0	0	0	0	0	0	0	1	3	0	0	0	1	3	0	0	0	1	4	0	0	0	0	0	0
9250396	103	0	3	0	0	1	2	0	1	0	0	0	0	0	1	0	0	0	0	0	0	0	0	2	0	0	0	0	0	0	0	1	3	0	0	0	1	3	0	0	0	1	0	1	0	0	0	0	0
9230766	104	0	3	0	0	1	1	1	0	0	0	0	0	0	1	0	0	0	0	0	0	0	0	2	0	0	0	0	0	0	0	1	3	0	0	0	1	3	0	0	0	1	0	1	0	0	0	0	0
8927109	105	0	1	1	0	0	2	0	1	0	0	0	0	0	1	0	0	0	0	0	0	0	0	2	0	0	0	0	0	0	0	1	3	0	0	0	1	3	0	0	0	1	0	1	0	0	0	0	0
1700751	106	0	3	0	0	1	2	0	1	0	0	0	0	0	1	0	0	0	0	0	0	0	0	2	0	0	0	0	0	0	0	1	3	0	0	0	1	3	0	0	0	1	0	1	0	0	0	0	0
9197102	107	0	3	0	0	1	1	1	0	0	0	0	0	0	1	0	0	0	0	0	0	0	0	2	0	0	0	0	0	0	0	1	3	0	0	0	1	3	0	0	0	1	0	1	0	0	0	0	0
9155333	108	0	1	1	0	0	6	0	0	0	0	0	1	0	1	0	0	0	0	0	0	0	0	2	0	0	0	0	0	0	0	1	3	0	0	0	1	3	0	0	0	1	4	0	0	0	0	0	0
9217042	109	0	3	0	0	1	2	0	1	0	0	0	0	0	1	0	0	0	0	0	0	0	0	2	0	0	0	0	0	0	0	1	3	0	0	0	1	3	0	0	0	1	4	0	0	0	0	0	0
9103565	110	0	3	0	0	1	2	0	1	0	0	0	0	0	1	0	0	0	0	0	0	0	0	2	0	0	0	0	0	0	0	1	3	0	0	0	1	3	0	0	0	1	4	0	0	0	0	0	0
801844	111	0	3	0	0	1	2	0	1	0	0	0	0	0	0	0	0	0	0	0	0	1	0	2	0	0	0	0	0	0	0	1	3	0	0	0	1	3	0	0	0	1	0	1	0	0	0	0	0
9237143	112	0	2	0	1	0	1	1	0	0	0	0	0	0	1	0	0	0	0	0	0	0	0	2	0	0	0	0	0	0	0	1	3	0	0	0	1	3	0	0	0	1	0	1	0	0	0	0	0
9258866	113	0	1	1	0	0	1	1	0	0	0	0	0	0	0	0	0	0	0	0	0	1	0	2	0	0	0	0	0	0	0	1	3	0	0	0	1	0	1	0	0	0	4	0	0	0	0	0	0
9207652	114	0	3	0	0	1	2	0	1	0	0	0	0	0	1	0	0	0	0	0	0	0	0	2	0	0	0	0	0	0	0	1	3	0	0	0	1	3	0	0	0	1	0	1	0	0	0	0	0
9237411	115	0	3	0	0	1	2	0	1	0	0	0	0	0	1	0	0	0	0	0	0	0	0	2	0	0	0	0	0	0	0	1	3	0	0	0	1	3	0	0	0	1	0	1	0	0	0	0	0
9186935	116	0	3	0	0	1	2	0	1	0	0	0	0	0	1	0	0	0	0	0	0	0	0	0	1	0	0	0	0	0	0	0	3	0	0	0	1	0	1	0	0	0	4	0	0	0	0	0	0
9040066	117	0	3	0	0	1	2	0	1	0	0	0	0	0	1	0	0	0	0	0	0	0	0	2	0	0	0	0	0	0	0	1	3	0	0	0	1	3	0	0	0	1	0	1	0	0	0	0	0
9260350	118	0	3	0	0	1	2	0	1	0	0	0	0	0	1	0	0	0	0	0	0	0	0	2	0	0	0	0	0	0	0	1	3	0	0	0	1	0	1	0	0	0	4	0	0	0	0	0	0
9261107	119	0	3	0	0	1	2	0	1	0	0	0	0	0	0	1	0	0	0	0	0	0	0	2	0	0	0	0	0	0	0	1	3	0	0	0	1	0	1	0	0	0	4	0	0	0	0	0	0
8847390	120	0	3	0	0	1	2	0	1	0	0	0	0	0	1	0	0	0	0	0	0	0	0	2	0	0	0	0	0	0	0	1	3	0	0	0	1	3	0	0	0	1	4	0	0	0	0	0	0
9157256	121	0	3	0	0	1	2	0	1	0	0	0	0	0	1	0	0	0	0	0	0	0	0	2	0	0	0	0	0	0	0	1	3	0	0	0	1	3	0	0	0	1	4	0	0	0	0	0	0
1000771	122	0	1	1	0	0	6	0	0	0	0	0	1	0	1	1	0	0	0	0	0	0	0	2	0	0	0	0	0	0	0	1	0	1	0	0	0	3	0	0	0	1	0	1	0	0	0	0	0
8838154	123	0	1	1	0	0	2	0	1	0	0	0	0	0	1	0	0	0	0	0	0	0	0	2	0	0	0	0	0	0	0	1	0	1	0	0	0	3	0	0	0	1	0	1	0	0	0	0	0
1673628	124	0	1	1	0	0	1	1	0	0	0	0	0	0	1	0	0	0	0	0	0	0	0	2	0	0	0	0	0	0	0	1	3	0	0	0	1	3	0	0	0	1	4	0	0	0	0	0	0
9154357	125	0	3	0	0	1	2	0	1	0	0	0	0	0	1	0	0	0	0	0	0	0	0	2	0	0	0	0	0	0	0	1	0	1	0	0	0	3	0	0	0	1	2	0	0	1	0	0	0
9151206	126	0	1	1	0	0	6	0	0	0	0	0	1	0	1	0	0	0	0	0	0	0	0	2	0	0	0	0	0	0	0	1	3	0	0	0	1	3	0	0	0	1	4	0	0	0	0	0	0
8956077	127	0	3	0	0	1	2	0	1	0	0	0	0	0	1	0	0	0	0	0	0	0	0	2	0	0	0	0	0	0	0	1	3	0	0	0	1	3	0	0	0	1	0	1	0	0	0	0	0
1732902	128	0	3	0	0	1	2	0	1	0	0	0	0	0	1	0	0	0	0	0	0	0	0	2	0	0	0	0	0	0	0	1	3	0	0	0	1	3	0	0	0	1	0	1	0	0	0	0	0
1395251	129	0	3	0	0	1	1	1	0	0	0	0	0	0	1	0	0	0	0	0	0	0	0	2	0	0	0	0	0	0	0	1	3	0	0	0	1	3	0	0	0	1	0	1	0	0	0	0	0
1324951	130	0	1	1	0	0	2	0	1	0	0	0	0	0	0	1	0	0	0	0	0	1	0	2	0	0	0	0	0	0	0	1	3	0	0	0	1	3	0	0	0	1	4	0	0	0	0	0	0
9268877	131	0	3	0	0	1	2	0	1	0	0	0	0	0	1	0	0	0	0	0	0	0	0	2	0	0	0	0	0	0	0	1	2	0	0	1	0	3	0	0	0	1	4	0	0	0	0	0	0
9267884	132	0	2	0	1	0	2	0	1	0	0	0	0	0	1	0	0	0	0	0	0	0	0	2	0	0	0	0	0	0	0	1	3	0	0	0	1	3	0	0	0	1	0	1	0	0	0	0	0
9170825	133	0	3	0	0	1	2	0	1	0	0	0	0	0	1	0	0	0	0	0	0	0	0	2	0	0	0	0	0	0	0	1	3	0	0	0	1	3	0	0	0	1	4	0	0	0	0	0	0
9253781	134	0	3	0	0	1	2	0	1	0	0	0	0	0	1	0	0	0	0	0	0	0	0	2	0	0	0	0	0	0	0	1	3	0	0	0	1	3	0	0	0	1	4	0	0	0	0	0	0
9261788	135	0	1	1	0	0	6	0	0	0	0	0	1	0	1	0	0	0	0	0	0	0	0	2	0	0	0	0	0	0	0	1	3	0	0	0	1	3	0	0	0	1	4	0	0	0	0	0	0
9044297	136	0	3	0	0	1	2	0	1	0	0	0	0	0	1	0	0	0	0	0	0	0	0	2	0	0	0	0	0	0	0	1	3	0	0	0	1	3	0	0	0	1	0	1	0	0	0	0	0
9257208	137	0	3	0	0	1	2	0	1	0	0	0	0	0	1	0	0	0	0	0	0	0	0	2	0	0	0	0	0	0	0	1	3	0	0	0	1	3	0	0	0	1	0	1	0	0	0	0	0
9237643	138	0	1	1	0	0	7	0	0	0	0	0	0	1	1	0	0	0	0	0	0	0	0	2	0	0	0	0	0	0	0	1	3	0	0	0	1	3	0	0	0	1	4	0	0	0	0	0	0
9238906	139	0	2	0	1	0	1	1	0	0	0	0	0	0	1	0	0	0	0	0	0	0	0	2	0	0	0	0	0	0	0	1	0	1	0	0	0	3	0	0	0	1	0	1	0	0	0	0	0
9225734	140	0	3	0	0	1	2	0	1	0	0	0	0	0	1	0	0	0	0	0	0	0	0	2	0	0	0	0	0	0	0	1	3	0	0	0	1	3	0	0	0	1	0	1	0	0	0	0	0
9255663	141	0	3	0	0	1	4	0	0	0	1	0	0	0	1	0	0	0	0	0	0	0	0	2	0	0	0	0	0	0	0	1	3	0	0	0	1	3	0	0	0	1	4	0	0	0	0	0	0
9187977	142	0	3	0	0	1	2	0	1	0	0	0	0	0	1	0	0	0	0	0	0	0	0	2	0	0	0	0	0	0	0	1	3	0	0	0	1	3	0	0	0	1	0	1	0	0	0	0	0
9266049	143	0	1	1	0	0	6	0	0	0	0	0	1	0	1	0	0	0	0	0	0	0	0	2	0	0	0	0	0	0	0	1	3	0	0	0	1	0	1	0	0	0	4	0	0	0	0	0	0
1306513	144	0	1	1	0	0	1	1	0	0	0	0	0	0	1	0	0	0	0	0	0	0	0	2	0	0	0	0	0	0	0	1	3	0	0	0	1	0	1	0	0	0	3	0	0	0	1	0	0
9234731	145	0	3	0	0	1	2	0	1	0	0	0	0	0	1	0	0	0	0	0	0	0	0	2	0	0	0	0	0	0	0	1	3	0	0	0	1	3	0	0	0	1	4	0	0	0	0	0	0
1022796	146	0	2	0	1	0	2	0	1	0	0	0	0	0	1	0	0	0	0	0	0	0	0	2	0	0	0	0	0	0	0	1	0	1	0	0	0	3	0	0	0	1	0	1	0	0	0	0	0
9168626	147	0	1	1	0	0	2	0	1	0	0	0	0	0	1	0	0	0	0	0	0	0	0	2	0	0	0	0	0	0	0	1	3	0	0	0	1	3	0	0	0	1	0	1	0	0	0	0	0
1833248	148	0	1	1	0	0	2	0	1	0	0	0	0	0	0	0	0	0	0	0	0	1	0	2	0	0	0	0	0	0	0	1	3	0	0	0	1	3	0	0	0	1	4	0	0	0	0	0	0
9142546	149	0	3	0	0	1	2	0	1	0	0	0	0	0	1	0	0	0	0	0	0	0	0	2	0	0	0	0	0	0	0	1	3	0	0	0	1	3	0	0	0	1	4	0	0	0	0	0	0
9274201	150	0	3	0	0	1	2	0	1	0	0	0	0	0	1	0	0	0	0	0	0	0	0	2	0	0	0	0	0	0	0	1	3	0	0	0	1	3	0	0	0	1	4	0	0	0	0	0	0
1845459	151	0	1	1	0	0	1	1	0	0	0	0	0	0	1	0	0	0	0	0	0	0	0	2	0	0	0	0	0	0	0	1	3	0	0	0	1	3	0	0	0	1	4	0	0	0	0	0	0
8845511	152	0	3	0	0	1	2	0	1	0	0	0	0	0	1	0	0	0	0	0	0	0	0	2	0	0	0	0	0	0	0	1	3	0	0	0	1	0	1	0	0	0	0	1	0	0	0	0	0
9282259	153	0	3	0	0	1	4	0	0	0	1	0	0	0	1	0	0	0	0	0	0	0	0	2	0	0	0	0	0	0	0	1	3	0	0	0	1	3	0	0	0	1	4	0	0	0	0	0	0
9279002	154	0	3	0	0	1	2	0	1	0	0	0	0	0	1	1	0	0	0	0	0	0	0	2	0	0	0	0	0	0	0	1	3	0	0	0	1	0	1	0	0	0	4	0	0	0	0	0	0
9085777	155	0	3	0	0	1	2	0	1	0	0	0	0	0	1	0	0	0	0	0	0	0	0	2	0	0	0	0	0	0	0	1	3	0	0	0	1	3	0	0	0	1	4	0	0	0	0	0	0
1783193	156	0	1	1	0	0	2	0	1	0	0	0	0	0	1	0	0	0	0	0	0	0	0	2	0	0	0	0	0	0	0	1	3	0	0	0	1	3	0	0	0	1	4	0	0	0	0	0	0
9270762	157	0	3	0	0	1	2	0	1	0	0	0	0	0	1	0	0	0	0	0	0	0	0	2	0	0	0	0	0	0	0	1	3	0	0	0	1	3	0	0	0	1	4	0	0	0	0	0	0
9103926	158	0	3	0	0	1	2	0	1	0	0	0	0	0	1	0	0	0	0	0	0	0	0	2	0	0	0	0	0	0	0	1	3	0	0	0	1	3	0	0	0	1	0	1	0	0	0	0	0
1656412	159	0	3	0	0	1	2	0	1	0	0	0	0	0	1	0	0	0	0	0	0	0	0	2	0	0	0	0	0	0	0	1	3	0	0	0	1	3	0	0	0	1	4	0	0	0	0	0	0
8825098	160	0	1	1	0	0	1	1	0	0	0	0	0	0	1	0	0	0	0	0	0	0	0	2	0	0	0	0	0	0	0	1	3	0	0	0	1	3	0	0	0	1	4	0	0	0	0	0	0
1429690	161	0	1	1	0	0	1	1	0	0	0	0	0	0	1	1	0	0	0	0	0	0	0	2	0	0	0	0	0	0	0	1	0	1	0	0	0	3	0	0	0	1	4	0	0	0	0	0	0
9213099	162	0	1	1	0	0	6	0	0	0	0	0	1	0	1	0	0	0	0	0	0	0	0	2	0	0	0	0	0	0	0	1	3	0	0	0	1	3	0	0	0	1	4	0	0	0	0	0	0
9287769	163	0	1	1	0	0	2	0	1	0	0	0	0	0	1	0	0	0	0	0	0	0	0	2	0	0	0	0	0	0	0	1	3	0	0	0	1	3	0	0	0	1	4	0	0	0	0	0	0
9292147	164	0	3	0	0	1	2	0	1	0	0	0	0	0	1	0	0	0	0	0	0	0	0	2	0	0	0	0	0	0	0	1	3	0	0	0	1	3	0	0	0	1	4	0	0	0	0	0	0
9021672	165	0	3	0	0	1	2	0	1	0	0	0	0	0	1	0	0	0	0	0	0	0	0	2	0	0	0	0	0	0	0	1	3	0	0	0	1	3	0	0	0	1	2	0	0	1	0	0	0
2653990	166	0	3	0	0	1	2	0	1	0	0	0	0	0	1	0	0	0	0	0	0	0	0	2	0	0	0	0	0	0	0	1	3	0	0	0	1	3	0	0	0	1	4	0	0	0	0	0	0
8994594	167	0	1	1	0	0	6	0	0	0	0	0	1	0	1	0	0	0	0	0	0	0	0	0	1	0	0	0	0	0	0	0	0	1	0	0	0	0	1	0	0	0	0	1	0	0	0	0	0
9298667	168	0	1	1	0	0	1	1	0	0	0	0	0	0	1	1	0	0	0	0	0	0	0	2	0	0	0	0	0	0	0	1	3	0	0	0	1	3	0	0	0	1	4	0	0	0	0	0	0
9272289	169	0	2	0	1	0	6	0	0	0	0	0	1	0	1	0	0	0	0	0	0	0	0	2	0	0	0	0	0	0	0	1	3	0	0	0	1	3	0	0	0	1	4	0	0	0	0	0	0
9117985	170	0	3	0	0	1	2	0	1	0	0	0	0	0	1	0	0	0	0	0	0	0	0	2	0	0	0	0	0	0	0	1	3	0	0	0	1	3	0	0	0	1	4	0	0	0	0	0	0
9132668	171	0	1	1	0	0	2	0	1	0	0	0	0	0	0	1	0	0	0	0	0	0	0	2	0	0	0	0	0	0	0	1	3	0	0	0	1	0	1	0	0	0	4	0	0	0	0	0	0
9299715	172	0	3	0	0	1	2	0	1	0	0	0	0	0	1	0	0	0	0	0	0	0	0	2	0	0	0	0	0	0	0	1	3	0	0	0	1	0	1	0	0	0	4	0	0	0	0	0	0
1842583	173	0	1	1	0	0	2	0	1	0	0	0	0	0	1	0	0	0	0	0	0	0	0	2	0	0	0	0	0	0	0	1	0	1	0	0	0	3	0	0	0	1	0	1	0	0	0	0	0
9141517	174	0	2	0	1	0	6	0	0	0	0	0	1	0	1	1	0	0	0	0	0	0	0	2	0	0	0	0	0	0	0	1	0	1	0	0	0	3	0	0	0	1	0	1	0	0	0	0	0
9297657	175	0	3	0	0	1	2	0	1	0	0	0	0	0	1	0	0	0	0	0	0	0	0	2	0	0	0	0	0	0	0	1	3	0	0	0	1	3	0	0	0	1	4	0	0	0	0	0	0
9301696	176	0	1	1	0	0	4	0	0	0	1	0	0	0	1	0	0	0	0	0	0	0	0	2	0	0	0	0	0	0	0	1	3	0	0	0	1	3	0	0	0	1	4	0	0	0	0	0	0
9257711	177	0	1	1	0	0	1	1	0	0	0	0	0	0	1	0	0	0	0	0	0	0	0	2	0	0	0	0	0	0	0	1	3	0	0	0	1	3	0	0	0	1	0	1	0	0	0	0	0
9300375	178	0	3	0	0	1	2	0	1	0	0	0	0	0	1	0	0	0	0	0	0	0	0	2	0	0	0	0	0	0	0	1	3	0	0	0	1	0	1	0	0	0	4	0	0	0	0	0	0
5275161	179	0	2	0	1	0	2	0	1	0	0	0	0	0	1	0	0	0	0	0	0	0	0	2	0	0	0	0	0	0	0	1	3	0	0	0	1	3	0	0	0	1	4	0	0	0	0	0	0
753941	180	0	3	0	0	1	2	0	1	0	0	0	0	0	1	0	0	0	0	0	0	0	0	2	0	0	0	0	0	0	0	1	3	0	0	0	1	3	0	0	0	1	0	1	0	0	0	0	0
2634435	181	0	3	0	0	1	2	0	1	0	0	0	0	0	1	0	0	0	0	0	0	0	0	2	0	0	0	0	0	0	0	1	3	0	0	0	1	3	0	0	0	1	4	0	0	0	0	0	0
9300282	182	0	1	1	0	0	4	0	0	0	1	0	0	0	1	0	0	0	0	0	0	0	0	2	0	0	0	0	0	0	0	1	3	0	0	0	1	3	0	0	0	1	4	0	0	0	0	0	0
5279084	183	0	3	0	0	1	4	0	0	0	1	0	0	0	1	1	0	0	0	0	0	0	0	2	0	0	0	0	0	0	0	1	3	0	0	0	1	0	1	0	0	0	1	0	1	0	0	0	0
9245243	184	0	3	0	0	1	2	0	1	0	0	0	0	0	1	0	0	0	0	0	0	0	0	2	0	0	0	0	0	0	0	1	0	1	0	0	0	3	0	0	0	1	0	1	0	0	0	0	0
8846565	185	0	1	1	0	0	6	0	0	0	0	0	1	0	1	1	0	0	0	0	0	0	0	2	0	0	0	0	0	0	0	1	3	0	0	0	1	0	1	0	0	0	0	1	0	0	0	0	0
9307438	186	0	3	0	0	1	3	0	0	1	0	0	0	0	1	1	0	0	0	0	0	0	0	2	0	0	0	0	0	0	0	1	3	0	0	0	1	0	1	0	0	0	4	0	0	0	0	0	0
9309318	187	0	3	0	0	1	2	0	1	0	0	0	0	0	0	1	0	0	0	0	0	0	0	2	0	0	0	0	0	0	0	1	3	0	0	0	1	0	1	0	0	0	4	0	0	0	0	0	0
9300854	188	0	3	0	0	1	2	0	1	0	0	0	0	0	0	1	0	0	0	0	0	0	0	2	0	0	0	0	0	0	0	1	3	0	0	0	1	0	1	0	0	0	4	0	0	0	0	0	0
9313375	189	0	1	1	0	0	6	0	0	0	0	0	1	0	1	0	0	0	1	0	0	0	0	2	0	0	0	0	0	0	0	1	3	0	0	0	1	2	0	0	1	0	4	0	0	0	0	0	0
9301242	190	0	3	0	0	1	2	0	1	0	0	0	0	0	1	0	0	0	0	0	0	0	0	2	0	0	0	0	0	0	0	1	3	0	0	0	1	3	0	0	0	1	4	0	0	0	0	0	0
9269208	191	0	3	0	0	1	2	0	1	0	0	0	0	0	1	0	0	0	0	0	0	0	0	2	0	0	0	0	0	0	0	1	3	0	0	0	1	3	0	0	0	1	4	0	0	0	0	0	0
9229073	192	0	2	0	1	0	2	0	1	0	0	0	0	0	1	0	0	0	0	0	0	0	0	2	0	0	0	0	0	0	0	1	3	0	0	0	1	3	0	0	0	1	4	0	0	0	0	0	0
2272793	193	0	2	0	1	0	2	0	1	0	0	0	0	0	1	1	0	0	0	0	0	0	0	2	0	0	0	0	0	0	0	1	0	1	0	0	0	3	0	0	0	1	0	1	0	0	0	0	0
9260590	194	0	1	1	0	0	6	0	0	0	0	0	1	0	1	1	0	0	0	0	0	0	0	2	0	0	0	0	0	0	0	1	3	0	0	0	1	3	0	0	0	1	0	1	0	0	0	0	0
8910445	195	0	3	0	0	1	2	0	1	0	0	0	0	0	1	0	0	0	0	0	0	0	0	2	0	0	0	0	0	0	0	1	3	0	0	0	1	3	0	0	0	1	4	0	0	0	0	0	0
9149954	196	0	3	0	0	1	2	0	1	0	0	0	0	0	1	0	0	0	0	0	0	0	0	2	0	0	0	0	0	0	0	1	3	0	0	0	1	3	0	0	0	1	4	0	0	0	0	0	0
9215393	197	0	3	0	0	1	2	0	1	0	0	0	0	0	1	0	0	0	0	0	0	0	0	2	0	0	0	0	0	0	0	1	3	0	0	0	1	3	0	0	0	1	4	0	0	0	0	0	0
9258733	198	0	1	1	0	0	1	1	0	0	0	0	0	0	1	0	0	0	0	0	0	0	0	2	0	0	0	0	0	0	0	1	3	0	0	0	1	3	0	0	0	1	4	0	0	0	0	0	0
9316443	199	0	1	1	0	0	4	0	0	0	1	0	0	0	1	0	0	0	0	0	0	0	0	2	0	0	0	0	0	0	0	1	3	0	0	0	1	3	0	0	0	1	4	0	0	0	0	0	0
8814802	200	0	1	1	0	0	1	1	0	0	0	0	0	0	1	0	0	0	0	0	0	0	0	2	0	0	0	0	0	0	0	1	2	0	0	1	0	0	1	0	0	0	0	1	0	0	0	0	0
9316309	201	0	1	1	0	0	4	0	0	0	1	0	0	0	1	1	0	0	0	0	0	0	0	2	0	0	0	0	0	0	0	1	3	0	0	0	1	3	0	0	0	1	4	0	0	0	0	0	0
9301903	202	0	1	1	0	0	4	0	0	0	1	0	0	0	1	0	0	0	0	0	0	0	0	2	0	0	0	0	0	0	0	1	3	0	0	0	1	3	0	0	0	1	4	0	0	0	0	0	0
2204135	203	0	3	0	0	1	2	0	1	0	0	0	0	0	1	0	0	0	0	0	0	0	0	2	0	0	0	0	0	0	0	1	3	0	0	0	1	3	0	0	0	1	0	1	0	0	0	0	0
9309508	204	0	3	0	0	1	2	0	1	0	0	0	0	0	1	0	0	0	0	0	0	0	0	2	0	0	0	0	0	0	0	1	3	0	0	0	1	3	0	0	0	1	4	0	0	0	0	0	0
9312692	205	0	1	1	0	0	2	0	1	0	0	0	0	0	1	0	0	0	0	0	0	0	0	2	0	0	0	0	0	0	0	1	3	0	0	0	1	3	0	0	0	1	4	0	0	0	0	0	0
9311808	206	0	3	0	0	1	7	0	0	0	0	0	0	1	0	1	0	0	0	0	0	0	0	2	0	0	0	0	0	0	0	1	3	0	0	0	1	3	0	0	0	1	4	0	0	0	0	0	0
8987176	207	0	3	0	0	1	7	0	0	0	0	0	0	1	1	0	0	0	0	0	0	0	0	2	0	0	0	0	0	0	0	1	3	0	0	0	1	0	1	0	0	0	4	0	0	0	0	0	0
9307372	208	0	3	0	0	1	7	0	0	0	0	0	0	1	1	1	0	0	0	0	0	0	0	2	0	0	0	0	0	0	0	1	3	0	0	0	1	0	1	0	0	0	4	0	0	0	0	0	0
2195367	209	0	1	1	0	0	6	0	0	0	0	0	1	0	0	1	0	0	0	0	0	0	0	2	0	0	0	0	0	0	0	1	3	0	0	0	1	3	0	0	0	1	0	1	0	0	0	0	0
9321898	210	0	3	0	0	1	2	0	1	0	0	0	0	0	1	0	0	0	0	0	0	0	0	2	0	0	0	0	0	0	0	1	3	0	0	0	1	3	0	0	0	1	0	1	0	0	0	0	0
9246294	211	0	2	0	1	0	2	0	1	0	0	0	0	0	1	1	0	0	0	0	0	0	0	2	0	0	0	0	0	0	0	1	3	0	0	0	1	3	0	0	0	1	4	0	0	0	0	0	0
9290922	212	0	3	0	0	1	2	0	1	0	0	0	0	0	1	0	0	0	0	0	0	0	0	2	0	0	0	0	0	0	0	1	3	0	0	0	1	3	0	0	0	1	0	1	0	0	0	0	0
9262312	213	0	2	0	1	0	2	0	1	0	0	0	0	0	1	1	0	0	0	0	0	0	0	2	0	0	0	0	0	0	0	1	0	1	0	0	0	0	1	0	0	0	4	0	0	0	0	0	0
9013400	214	0	1	1	0	0	6	0	0	0	0	0	1	0	1	0	0	0	0	0	0	0	0	2	0	0	0	0	0	0	0	1	3	0	0	0	1	3	0	0	0	1	4	0	0	0	0	0	0
9313368	215	0	3	0	0	1	3	0	0	1	0	0	0	0	1	0	0	0	0	0	0	0	0	2	0	0	0	0	0	0	0	1	3	0	0	0	1	0	1	0	0	0	4	0	0	0	0	0	0
9317443	216	0	1	1	0	0	2	0	1	0	0	0	0	0	1	0	0	0	0	0	0	0	0	2	0	0	0	0	0	0	0	1	3	0	0	0	1	0	1	0	0	0	4	0	0	0	0	0	0
9313777	217	0	3	0	0	1	7	0	0	0	0	0	0	1	0	1	0	0	0	0	0	0	0	2	0	0	0	0	0	0	0	1	3	0	0	0	1	3	0	0	0	1	4	0	0	0	0	0	0
9282116	218	0	3	0	0	1	2	0	1	0	0	0	0	0	1	0	0	0	0	0	0	0	0	2	0	0	0	0	0	0	0	1	3	0	0	0	1	3	0	0	0	1	0	1	0	0	0	0	0
9315093	219	0	2	0	1	0	1	1	0	0	0	0	0	0	1	0	0	0	0	0	0	0	0	2	0	0	0	0	0	0	0	1	3	0	0	0	1	3	0	0	0	1	4	0	0	0	0	0	0
1656214	220	0	1	1	0	0	6	0	0	0	0	0	1	0	1	1	0	0	0	0	0	0	0	2	0	0	0	0	0	0	0	1	3	0	0	0	1	3	0	0	0	1	0	1	0	0	0	0	0
9028063	221	0	3	0	0	1	2	0	1	0	0	0	0	0	1	0	0	0	0	0	0	0	0	1	0	1	0	0	0	0	0	0	3	0	0	0	1	3	0	0	0	1	0	1	0	0	0	0	0
9340439	222	0	3	0	0	1	7	0	0	0	0	0	0	1	1	1	0	0	0	0	0	0	0	2	0	0	0	0	0	0	0	1	3	0	0	0	1	0	1	0	0	0	4	0	0	0	0	0	0
9281772	223	0	3	0	0	1	4	0	0	0	1	0	0	0	1	0	0	0	0	0	0	0	0	2	0	0	0	0	0	0	0	1	3	0	0	0	1	3	0	0	0	1	4	0	0	0	0	0	0
9317230	224	0	3	0	0	1	2	0	1	0	0	0	0	0	1	0	0	0	0	0	0	0	0	2	0	0	0	0	0	0	0	1	3	0	0	0	1	3	0	0	0	1	4	0	0	0	0	0	0
9310132	225	0	3	0	0	1	2	0	1	0	0	0	0	0	1	0	0	0	0	0	0	0	0	2	0	0	0	0	0	0	0	1	3	0	0	0	1	3	0	0	0	1	0	1	0	0	0	0	0
9334084	226	0	3	0	0	1	2	0	1	0	0	0	0	0	1	0	0	0	0	0	0	0	0	2	0	0	0	0	0	0	0	1	3	0	0	0	1	0	1	0	0	0	4	0	0	0	0	0	0
9342447	227	0	1	1	0	0	6	0	0	0	0	0	1	0	0	1	1	0	0	0	0	0	0	2	0	0	0	0	0	0	0	1	3	0	0	0	1	0	1	0	0	0	4	0	0	0	0	0	0
9332849	228	0	3	0	0	1	2	0	1	0	0	0	0	0	1	0	0	0	0	0	0	0	0	2	0	0	0	0	0	0	0	1	3	0	0	0	1	3	0	0	0	1	4	0	0	0	0	0	0
2203740	229	0	1	1	0	0	6	0	0	0	0	0	1	0	0	1	0	0	0	0	0	0	0	2	0	0	0	0	0	0	0	1	0	1	0	0	0	0	1	0	0	0	0	1	0	0	0	0	0
8874154	230	0	1	1	0	0	6	0	0	0	0	0	1	0	1	0	0	0	0	0	0	0	0	2	0	0	0	0	0	0	0	1	3	0	0	0	1	3	0	0	0	1	0	1	0	0	0	0	0
9181313	231	0	3	0	0	1	2	0	1	0	0	0	0	0	1	0	0	0	0	0	0	0	0	2	0	0	0	0	0	0	0	1	0	1	0	0	0	3	0	0	0	1	0	1	0	0	0	0	0
9281996	232	0	3	0	0	1	1	1	0	0	0	0	0	0	1	0	0	0	0	0	0	0	0	2	0	0	0	0	0	0	0	1	3	0	0	0	1	3	0	0	0	1	0	1	0	0	0	0	0
9335475	233	0	1	1	0	0	6	0	0	0	0	0	1	0	1	0	0	0	0	0	0	0	0	2	0	0	0	0	0	0	0	1	3	0	0	0	1	0	1	0	0	0	4	0	0	0	0	0	0
9322083	234	0	1	1	0	0	6	0	0	0	0	0	1	0	1	0	0	0	0	0	0	0	0	2	0	0	0	0	0	0	0	1	3	0	0	0	1	3	0	0	0	1	4	0	0	0	0	0	0
1603127	235	0	3	0	0	1	3	0	0	1	0	0	0	0	1	0	0	0	0	0	0	0	0	2	0	0	0	0	0	0	0	1	3	0	0	0	1	3	0	0	0	1	4	0	0	0	0	0	0
9307407	236	0	3	0	0	1	3	0	0	1	0	0	0	0	1	0	0	0	0	0	0	0	0	2	0	0	0	0	0	0	0	1	3	0	0	0	1	3	0	0	0	1	4	0	0	0	0	0	0
1297371	237	0	2	0	1	0	2	0	1	0	0	0	0	0	1	1	0	0	0	0	0	0	0	2	0	0	0	0	0	0	0	1	3	0	0	0	1	3	0	0	0	1	0	1	0	0	0	0	0
8836594	238	0	3	0	0	1	2	0	1	0	0	0	0	0	1	0	0	0	0	0	0	0	0	2	0	0	0	0	0	0	0	1	3	0	0	0	1	3	0	0	0	1	0	1	0	0	0	0	0
9092888	239	0	1	1	0	0	2	0	1	0	0	0	0	0	1	1	0	0	0	0	0	0	0	2	0	0	0	0	0	0	0	1	3	0	0	0	1	3	0	0	0	1	4	0	0	0	0	0	0
9315602	240	0	3	0	0	1	2	0	1	0	0	0	0	0	1	0	0	0	0	0	0	0	0	2	0	0	0	0	0	0	0	1	3	0	0	0	1	3	0	0	0	1	4	0	0	0	0	0	0
9172193	241	0	3	0	0	1	2	0	1	0	0	0	0	0	1	0	0	0	0	0	0	0	0	2	0	0	0	0	0	0	0	1	3	0	0	0	1	3	0	0	0	1	0	1	0	0	0	0	0
9342281	242	0	3	0	0	1	2	0	1	0	0	0	0	0	1	0	0	0	0	0	0	0	0	2	0	0	0	0	0	0	0	1	3	0	0	0	1	3	0	0	0	1	4	0	0	0	0	0	0
9333571	243	0	3	0	0	1	1	1	0	0	0	0	0	0	1	1	0	0	0	0	0	0	0	2	0	0	0	0	0	0	0	1	3	0	0	0	1	3	0	0	0	1	4	0	0	0	0	0	0
9287137	244	0	3	0	0	1	2	0	1	0	0	0	0	0	1	0	0	0	0	0	0	0	0	2	0	0	0	0	0	0	0	1	3	0	0	0	1	3	0	0	0	1	0	1	0	0	0	0	0
1179330	245	0	1	1	0	0	6	0	0	0	0	0	1	0	1	0	0	0	0	0	0	0	0	2	0	0	0	0	0	0	0	1	0	1	0	0	0	3	0	0	0	1	0	1	0	0	0	0	0
5033658	246	0	1	1	0	0	2	0	1	0	0	0	0	0	1	1	0	0	0	0	0	0	0	2	0	0	0	0	0	0	0	1	3	0	0	0	1	3	0	0	0	1	4	0	0	0	0	0	0
1631469	247	0	1	1	0	0	6	0	0	0	0	0	1	0	0	1	0	0	0	0	0	0	0	2	0	0	0	0	0	0	0	1	0	1	0	0	0	3	0	0	0	1	4	0	0	0	0	0	0
9283848	248	0	1	1	0	0	2	0	1	0	0	0	0	0	1	0	0	0	0	0	0	0	0	2	0	0	0	0	0	0	0	1	3	0	0	0	1	3	0	0	0	1	4	0	0	0	0	0	0
8876875	249	0	3	0	0	1	2	0	1	0	0	0	0	0	1	0	0	0	0	0	0	0	0	2	0	0	0	0	0	0	0	1	3	0	0	0	1	3	0	0	0	1	0	1	0	0	0	0	0
1013957	250	0	2	0	1	0	6	0	0	0	0	0	1	0	1	0	0	0	0	0	0	0	0	2	0	0	0	0	0	0	0	1	3	0	0	0	1	3	0	0	0	1	4	0	0	0	0	0	0
9341116	251	0	3	0	0	1	2	0	1	0	0	0	0	0	1	0	0	0	0	0	0	0	0	2	0	0	0	0	0	0	0	1	3	0	0	0	1	0	1	0	0	0	4	0	0	0	0	0	0
8890619	252	0	1	1	0	0	6	0	0	0	0	0	1	0	1	0	0	0	0	0	0	0	0	2	0	0	0	0	0	0	0	1	3	0	0	0	1	3	0	0	0	1	0	1	0	0	0	0	0
1304328	253	0	1	1	0	0	6	0	0	0	0	0	1	0	0	0	0	0	0	0	0	0	1	2	0	0	0	0	0	0	0	1	3	0	0	0	1	3	0	0	0	1	4	0	0	0	0	0	0
2644064	254	0	3	0	0	1	4	0	0	0	1	0	0	0	1	0	0	0	0	0	0	0	0	2	0	0	0	0	0	0	0	1	3	0	0	0	1	3	0	0	0	1	1	0	1	0	0	0	0
9335901	255	0	3	0	0	1	2	0	1	0	0	0	0	0	1	0	0	0	0	0	0	0	0	2	0	0	0	0	0	0	0	1	3	0	0	0	1	3	0	0	0	1	4	0	0	0	0	0	0
9297040	256	0	3	0	0	1	2	0	1	0	0	0	0	0	1	0	0	0	0	0	0	0	0	2	0	0	0	0	0	0	0	1	3	0	0	0	1	3	0	0	0	1	4	0	0	0	0	0	0
9333153	257	0	1	1	0	0	6	0	0	0	0	0	1	0	1	1	0	0	0	0	0	0	0	2	0	0	0	0	0	0	0	1	3	0	0	0	1	3	0	0	0	1	4	0	0	0	0	0	0
1355438	258	0	1	1	0	0	1	1	0	0	0	0	0	0	1	1	0	0	0	0	0	0	0	2	0	0	0	0	0	0	0	1	3	0	0	0	1	3	0	0	0	1	4	0	0	0	0	0	0
1756244	259	0	1	1	0	0	7	0	0	0	0	0	0	1	1	1	0	0	0	0	0	0	0	2	0	0	0	0	0	0	0	1	3	0	0	0	1	3	0	0	0	1	4	0	0	0	0	0	0
8935472	260	0	3	0	0	1	2	0	1	0	0	0	0	0	1	0	0	0	0	0	0	0	0	2	0	0	0	0	0	0	0	1	3	0	0	0	1	3	0	0	0	1	4	0	0	0	0	0	0
1820983	261	0	3	0	0	1	4	0	0	0	1	0	0	0	1	0	0	0	0	0	0	0	0	2	0	0	0	0	0	0	0	1	3	0	0	0	1	0	1	0	0	0	0	1	0	0	0	0	0
8949675	262	0	3	0	0	1	2	0	1	0	0	0	0	0	1	0	0	0	0	0	0	0	0	2	0	0	0	0	0	0	0	1	3	0	0	0	1	3	0	0	0	1	0	1	0	0	0	0	0
9315432	263	0	3	0	0	1	2	0	1	0	0	0	0	0	1	0	0	0	0	0	0	0	0	2	0	0	0	0	0	0	0	1	3	0	0	0	1	3	0	0	0	1	4	0	0	0	0	0	0
9339497	264	0	3	0	0	1	2	0	1	0	0	0	0	0	1	0	0	0	0	0	0	0	0	2	0	0	0	0	0	0	0	1	3	0	0	0	1	3	0	0	0	1	4	0	0	0	0	0	0
333576	265	0	1	1	0	0	1	1	0	0	0	0	0	0	1	0	0	0	0	0	1	0	0	2	0	0	0	0	0	0	0	1	0	1	0	0	0	0	1	0	0	0	4	0	0	0	0	0	0
9352530	266	0	3	0	0	1	2	0	1	0	0	0	0	0	0	1	0	0	0	0	0	0	0	2	0	0	0	0	0	0	0	1	3	0	0	0	1	0	1	0	0	0	4	0	0	0	0	0	0
9284617	267	0	3	0	0	1	2	0	1	0	0	0	0	0	1	0	0	0	0	0	0	0	0	2	0	0	0	0	0	0	0	1	3	0	0	0	1	3	0	0	0	1	0	1	0	0	0	0	0
9304761	268	0	3	0	0	1	2	0	1	0	0	0	0	0	1	0	0	0	0	0	0	0	0	2	0	0	0	0	0	0	0	1	3	0	0	0	1	0	1	0	0	0	4	0	0	0	0	0	0
8912333	269	0	3	0	0	1	1	1	0	0	0	0	0	0	1	0	0	0	0	0	0	0	0	2	0	0	0	0	0	0	0	1	3	0	0	0	1	3	0	0	0	1	0	1	0	0	0	0	0
8846425	270	0	3	0	0	1	7	0	0	0	0	0	0	1	1	0	0	0	0	0	0	0	0	2	0	0	0	0	0	0	0	1	3	0	0	0	1	0	1	0	0	0	4	0	0	0	0	0	0
9327019	271	0	3	0	0	1	7	0	0	0	0	0	0	1	0	1	0	0	0	0	0	0	0	2	0	0	0	0	0	0	0	1	3	0	0	0	1	0	1	0	0	0	4	0	0	0	0	0	0
1861631	272	0	3	0	0	1	2	0	1	0	0	0	0	0	1	0	0	0	0	0	0	0	0	2	0	0	0	0	0	0	0	1	3	0	0	0	1	3	0	0	0	1	4	0	0	0	0	0	0
9321140	273	0	3	0	0	1	2	0	1	0	0	0	0	0	1	0	0	0	0	0	0	0	0	2	0	0	0	0	0	0	0	1	3	0	0	0	1	3	0	0	0	1	0	1	0	0	0	0	0
9335810	274	0	3	0	0	1	2	0	1	0	0	0	0	0	1	0	0	0	0	0	0	0	0	2	0	0	0	0	0	0	0	1	3	0	0	0	1	3	0	0	0	1	0	1	0	0	0	0	0
8825070	275	0	3	0	0	1	2	0	1	0	0	0	0	0	1	0	0	0	0	0	0	0	0	2	0	0	0	0	0	0	0	1	3	0	0	0	1	3	0	0	0	1	0	1	0	0	0	0	0
9355333	276	0	2	0	1	0	2	0	1	0	0	0	0	0	1	1	0	0	0	0	0	0	0	2	0	0	0	0	0	0	0	1	3	0	0	0	1	3	0	0	0	1	4	0	0	0	0	0	0
9361632	277	0	3	0	0	1	2	0	1	0	0	0	0	0	1	0	0	0	0	0	0	0	0	2	0	0	0	0	0	0	0	1	3	0	0	0	1	3	0	0	0	1	4	0	0	0	0	0	0
9339008	278	0	3	0	0	1	1	1	0	0	0	0	0	0	1	0	0	0	0	0	0	0	0	2	0	0	0	0	0	0	0	1	0	1	0	0	0	3	0	0	0	1	4	0	0	0	0	0	0
9167401	279	0	1	1	0	0	2	0	1	0	0	0	0	0	1	0	0	0	0	0	0	0	0	2	0	0	0	0	0	0	0	1	3	0	0	0	1	3	0	0	0	1	4	0	0	0	0	0	0
9325205	280	0	3	0	0	1	2	0	1	0	0	0	0	0	1	0	0	0	0	0	0	0	0	2	0	0	0	0	0	0	0	1	3	0	0	0	1	3	0	0	0	1	4	0	0	0	0	0	0
9335096	281	0	3	0	0	1	2	0	1	0	0	0	0	0	1	0	0	0	0	0	0	0	0	2	0	0	0	0	0	0	0	1	3	0	0	0	1	3	0	0	0	1	4	0	0	0	0	0	0
9214589	282	0	3	0	0	1	2	0	1	0	0	0	0	0	1	1	0	0	0	0	0	0	0	2	0	0	0	0	0	0	0	1	3	0	0	0	1	3	0	0	0	1	0	1	0	0	0	0	0
9257242	283	0	2	0	1	0	2	0	1	0	0	0	0	0	1	0	0	0	0	0	0	0	0	2	0	0	0	0	0	0	0	1	0	1	0	0	0	3	0	0	0	1	0	1	0	0	0	0	0
5154746	284	0	1	1	0	0	2	0	1	0	0	0	0	0	1	0	0	0	0	0	0	0	0	2	0	0	0	0	0	0	0	1	3	0	0	0	1	3	0	0	0	1	4	0	0	0	0	0	0
9016209	285	0	1	1	0	0	2	0	1	0	0	0	0	0	1	0	0	0	0	0	0	0	0	2	0	0	0	0	0	0	0	1	0	1	0	0	0	3	0	0	0	1	0	1	0	0	0	0	0
9361566	286	0	3	0	0	1	2	0	1	0	0	0	0	0	1	0	0	0	0	0	0	0	0	2	0	0	0	0	0	0	0	1	3	0	0	0	1	3	0	0	0	1	4	0	0	0	0	0	0
1473383	287	0	1	1	0	0	7	0	0	0	0	0	0	1	1	1	0	0	0	0	0	0	0	2	0	0	0	0	0	0	0	1	0	1	0	0	0	3	0	0	0	1	0	1	0	0	0	0	0
1835374	288	0	3	0	0	1	2	0	1	0	0	0	0	0	1	0	0	0	0	0	0	0	0	2	0	0	0	0	0	0	0	1	3	0	0	0	1	3	0	0	0	1	0	1	0	0	0	0	0
9366413	289	0	3	0	0	1	4	0	0	0	1	0	0	0	1	1	0	0	0	0	0	0	0	2	0	0	0	0	0	0	0	1	3	0	0	0	1	3	0	0	0	1	4	0	0	0	0	0	0
8895711	290	0	3	0	0	1	2	0	1	0	0	0	0	0	1	0	0	0	0	0	0	0	0	2	0	0	0	0	0	0	0	1	3	0	0	0	1	3	0	0	0	1	0	1	0	0	0	0	0
9346304	291	0	2	0	1	0	7	0	0	0	0	0	0	1	1	0	0	0	0	0	0	0	0	2	0	0	0	0	0	0	0	1	3	0	0	0	1	3	0	0	0	1	0	1	0	0	0	0	0
9346429	292	0	1	1	0	0	2	0	1	0	0	0	0	0	1	0	0	0	0	0	0	0	0	2	0	0	0	0	0	0	0	1	3	0	0	0	1	3	0	0	0	1	4	0	0	0	0	0	0
2187240	293	0	3	0	0	1	2	0	1	0	0	0	0	0	1	0	0	0	0	0	0	0	0	2	0	0	0	0	0	0	0	1	3	0	0	0	1	3	0	0	0	1	4	0	0	0	0	0	0
1775693	294	0	3	0	0	1	1	1	0	0	0	0	0	0	1	0	0	0	0	0	0	0	0	0	1	0	0	0	0	0	0	0	3	0	0	0	1	3	0	0	0	1	0	1	0	0	0	0	0
9367253	295	0	2	0	1	0	2	0	1	0	0	0	0	0	1	1	0	0	0	0	0	0	0	2	0	0	0	0	0	0	0	1	3	0	0	0	1	3	0	0	0	1	4	0	0	0	0	0	0
9261387	296	0	3	0	0	1	2	0	1	0	0	0	0	0	1	0	0	0	0	0	0	0	0	2	0	0	0	0	0	0	0	1	3	0	0	0	1	3	0	0	0	1	0	1	0	0	0	0	0
9291829	297	0	3	0	0	1	2	0	1	0	0	0	0	0	1	0	0	0	0	0	0	0	0	2	0	0	0	0	0	0	0	1	0	1	0	0	0	3	0	0	0	1	0	1	0	0	0	0	0
9362397	298	0	3	0	0	1	2	0	1	0	0	0	0	0	1	0	0	0	0	0	0	0	0	2	0	0	0	0	0	0	0	1	3	0	0	0	1	0	1	0	0	0	4	0	0	0	0	0	0
9326321	299	0	3	0	0	1	2	0	1	0	0	0	0	0	1	0	0	0	0	0	0	0	0	2	0	0	0	0	0	0	0	1	3	0	0	0	1	3	0	0	0	1	4	0	0	0	0	0	0
9360166	300	0	1	1	0	0	7	0	0	0	0	0	0	1	0	1	0	0	0	0	0	0	0	2	0	0	0	0	0	0	0	1	3	0	0	0	1	3	0	0	0	1	4	0	0	0	0	0	0
9370526	301	0	3	0	0	1	2	0	1	0	0	0	0	0	1	0	0	0	0	0	0	0	0	2	0	0	0	0	0	0	0	1	3	0	0	0	1	3	0	0	0	1	4	0	0	0	0	0	0
9375184	302	0	3	0	0	1	2	0	1	0	0	0	0	0	1	0	0	0	0	0	0	0	0	2	0	0	0	0	0	0	0	1	3	0	0	0	1	3	0	0	0	1	4	0	0	0	0	0	0
9336997	303	0	3	0	0	1	2	0	1	0	0	0	0	0	1	0	0	0	0	0	0	0	0	2	0	0	0	0	0	0	0	1	3	0	0	0	1	3	0	0	0	1	4	0	0	0	0	0	0
9284480	304	0	1	1	0	0	6	0	0	0	0	0	1	0	1	0	0	0	0	0	0	0	0	2	0	0	0	0	0	0	0	1	0	1	0	0	0	3	0	0	0	1	0	1	0	0	0	0	0
9335708	305	0	1	1	0	0	2	0	1	0	0	0	0	0	1	0	0	0	0	0	0	0	0	2	0	0	0	0	0	0	0	1	0	1	0	0	0	3	0	0	0	1	0	1	0	0	0	0	0
9369541	306	0	1	1	0	0	2	0	1	0	0	0	0	0	1	1	0	0	0	0	0	0	0	2	0	0	0	0	0	0	0	1	3	0	0	0	1	3	0	0	0	1	4	0	0	0	0	0	0
9347377	307	0	3	0	0	1	1	1	0	0	0	0	0	0	1	1	0	0	0	0	0	0	0	2	0	0	0	0	0	0	0	1	3	0	0	0	1	3	0	0	0	1	0	1	0	0	0	0	0
8972189	308	0	3	0	0	1	2	0	1	0	0	0	0	0	1	1	0	0	0	0	0	0	0	2	0	0	0	0	0	0	0	1	3	0	0	0	1	0	1	0	0	0	4	0	0	0	0	0	0
9376118	309	0	1	1	0	0	1	1	0	0	0	0	0	0	1	0	0	0	0	0	0	0	0	2	0	0	0	0	0	0	0	1	3	0	0	0	1	0	1	0	0	0	4	0	0	0	0	0	0
5147165	310	0	1	1	0	0	2	0	1	0	0	0	0	0	1	0	0	0	0	0	0	0	0	2	0	0	0	0	0	0	0	1	3	0	0	0	1	3	0	0	0	1	4	0	0	0	0	0	0
8801667	311	0	3	0	0	1	2	0	1	0	0	0	0	0	1	0	0	0	0	0	0	0	0	2	0	0	0	0	0	0	0	1	3	0	0	0	1	3	0	0	0	1	4	0	0	0	0	0	0
9266336	312	0	3	0	0	1	2	0	1	0	0	0	0	0	1	0	0	0	0	0	0	0	0	2	0	0	0	0	0	0	0	1	3	0	0	0	1	3	0	0	0	1	0	1	0	0	0	0	0
1096039	313	0	1	1	0	0	2	0	1	0	0	0	0	0	0	0	0	0	0	0	0	1	0	2	0	0	0	0	0	0	0	1	0	1	0	0	0	3	0	0	0	1	4	0	0	0	0	0	0
1170538	314	0	1	1	0	0	2	0	1	0	0	0	0	0	1	1	0	0	0	0	0	0	0	2	0	0	0	0	0	0	0	1	3	0	0	0	1	0	1	0	0	0	0	1	0	0	0	0	0
9226071	315	0	3	0	0	1	2	0	1	0	0	0	0	0	1	0	0	0	0	0	0	0	0	2	0	0	0	0	0	0	0	1	3	0	0	0	1	3	0	0	0	1	0	1	0	0	0	0	0
8801854	316	0	3	0	0	1	2	0	1	0	0	0	0	0	1	0	0	0	0	0	0	0	0	2	0	0	0	0	0	0	0	1	0	1	0	0	0	3	0	0	0	1	0	1	0	0	0	0	0
9017969	317	0	2	0	1	0	2	0	1	0	0	0	0	0	1	0	0	0	0	0	0	0	0	2	0	0	0	0	0	0	0	1	0	1	0	0	0	3	0	0	0	1	0	1	0	0	0	0	0
9334433	318	0	2	0	1	0	2	0	1	0	0	0	0	0	1	1	0	0	0	0	0	1	0	2	0	0	0	0	0	0	0	1	0	1	0	0	0	0	1	0	0	0	1	0	1	0	0	0	0
9252418	319	0	1	1	0	0	1	1	0	0	0	0	0	0	1	0	0	0	0	0	0	0	0	2	0	0	0	0	0	0	0	1	3	0	0	0	1	3	0	0	0	1	4	0	0	0	0	0	0
644714	320	0	2	0	1	0	2	0	1	0	0	0	0	0	1	0	0	0	0	0	0	0	0	2	0	0	0	0	0	0	0	1	0	1	0	0	0	3	0	0	0	1	4	0	0	0	0	0	0
8902234	321	0	1	1	0	0	6	0	0	0	0	0	1	0	1	1	0	0	0	0	0	0	0	2	0	0	0	0	0	0	0	1	0	1	0	0	0	0	1	0	0	0	0	1	0	0	0	0	0
9348335	322	0	3	0	0	1	2	0	1	0	0	0	0	0	1	0	0	0	0	0	0	0	0	2	0	0	0	0	0	0	0	1	3	0	0	0	1	3	0	0	0	1	4	0	0	0	0	0	0
9376200	323	0	3	0	0	1	2	0	1	0	0	0	0	0	1	0	0	0	0	0	0	0	0	2	0	0	0	0	0	0	0	1	3	0	0	0	1	3	0	0	0	1	4	0	0	0	0	0	0
9376382	324	0	1	1	0	0	2	0	1	0	0	0	0	0	1	0	0	0	0	0	0	0	0	2	0	0	0	0	0	0	0	1	3	0	0	0	1	3	0	0	0	1	4	0	0	0	0	0	0
9380456	325	0	3	0	0	1	2	0	1	0	0	0	0	0	1	0	0	0	0	0	0	0	0	2	0	0	0	0	0	0	0	1	0	1	0	0	0	3	0	0	0	1	4	0	0	0	0	0	0
1849695	326	0	2	0	1	0	2	0	1	0	0	0	0	0	1	0	0	0	0	0	0	0	0	2	0	0	0	0	0	0	0	1	3	0	0	0	1	0	1	0	0	0	4	0	0	0	0	0	0
1793988	327	0	1	1	0	0	6	0	0	0	0	0	1	0	1	1	0	0	0	0	0	0	0	2	0	0	0	0	0	0	0	1	0	1	0	0	0	3	0	0	0	1	4	0	0	0	0	0	0
1593317	328	0	1	1	0	0	6	0	0	0	0	0	1	0	1	0	0	0	0	0	0	0	0	2	0	0	0	0	0	0	0	1	3	0	0	0	1	0	1	0	0	0	4	0	0	0	0	0	0
8991910	329	0	1	1	0	0	2	0	1	0	0	0	0	0	1	0	0	0	0	0	0	0	0	2	0	0	0	0	0	0	0	1	3	0	0	0	1	0	1	0	0	0	4	0	0	0	0	0	0
9387211	330	0	1	1	0	0	2	0	1	0	0	0	0	0	1	0	0	0	0	0	0	0	0	2	0	0	0	0	0	0	0	1	3	0	0	0	1	3	0	0	0	1	4	0	0	0	0	0	0
9353038	331	0	3	0	0	1	2	0	1	0	0	0	0	0	1	0	0	0	0	0	0	0	0	2	0	0	0	0	0	0	0	1	3	0	0	0	1	3	0	0	0	1	4	0	0	0	0	0	0
1080775	332	0	3	0	0	1	2	0	1	0	0	0	0	0	1	0	0	0	0	0	0	0	0	2	0	0	0	0	0	0	0	1	3	0	0	0	1	3	0	0	0	1	4	0	0	0	0	0	0
9383305	333	0	3	0	0	1	2	0	1	0	0	0	0	0	1	0	0	0	0	0	0	0	0	2	0	0	0	0	0	0	0	1	3	0	0	0	1	3	0	0	0	1	4	0	0	0	0	0	0
5265955	334	0	1	1	0	0	6	0	0	0	0	0	1	0	1	1	0	0	0	0	0	0	0	2	0	0	0	0	0	0	0	1	3	0	0	0	1	3	0	0	0	1	4	0	0	0	0	0	0
2228532	335	0	1	1	0	0	1	1	0	0	0	0	0	0	1	0	0	0	0	0	0	0	0	2	0	0	0	0	0	0	0	1	3	0	0	0	1	3	0	0	0	1	4	0	0	0	0	0	0
9312918	336	0	1	1	0	0	6	0	0	0	0	0	1	0	1	1	1	0	0	0	0	0	0	2	0	0	0	0	0	0	0	1	0	1	0	0	0	3	0	0	0	1	0	1	0	0	0	0	0
1664874	337	0	3	0	0	1	2	0	1	0	0	0	0	0	1	0	0	0	0	0	0	0	0	2	0	0	0	0	0	0	0	1	3	0	0	0	1	0	1	0	0	0	4	0	0	0	0	0	0
9393733	338	0	3	0	0	1	2	0	1	0	0	0	0	0	1	0	0	0	0	0	0	0	0	2	0	0	0	0	0	0	0	1	3	0	0	0	1	0	1	0	0	0	4	0	0	0	0	0	0
9019135	339	0	3	0	0	1	2	0	1	0	0	0	0	0	1	0	0	0	0	0	0	0	0	2	0	0	0	0	0	0	0	1	3	0	0	0	1	0	1	0	0	0	0	1	0	0	0	0	0
9303385	340	0	3	0	0	1	2	0	1	0	0	0	0	0	1	0	0	0	0	0	0	0	0	2	0	0	0	0	0	0	0	1	3	0	0	0	1	3	0	0	0	1	4	0	0	0	0	0	0
1770192	341	0	3	0	0	1	7	0	0	0	0	0	0	1	0	1	0	0	0	0	0	0	0	2	0	0	0	0	0	0	0	1	3	0	0	0	1	3	0	0	0	1	4	0	0	0	0	0	0
1285366	342	0	3	0	0	1	2	0	1	0	0	0	0	0	1	0	0	0	0	0	0	0	0	2	0	0	0	0	0	0	0	1	3	0	0	0	1	3	0	0	0	1	0	1	0	0	0	0	0
9299646	343	0	3	0	0	1	2	0	1	0	0	0	0	0	1	0	0	0	0	0	0	0	0	2	0	0	0	0	0	0	0	1	3	0	0	0	1	3	0	0	0	1	0	1	0	0	0	0	0
9285843	344	0	1	1	0	0	2	0	1	0	0	0	0	0	1	0	0	0	0	0	0	0	0	2	0	0	0	0	0	0	0	1	0	1	0	0	0	3	0	0	0	1	0	1	0	0	0	0	0
1673185	345	0	3	0	0	1	6	0	0	0	0	0	1	0	1	0	0	0	0	0	0	0	0	2	0	0	0	0	0	0	0	1	3	0	0	0	1	3	0	0	0	1	4	0	0	0	0	0	0
5073892	346	0	3	0	0	1	2	0	1	0	0	0	0	0	1	0	0	0	0	0	0	0	0	2	0	0	0	0	0	0	0	1	3	0	0	0	1	0	1	0	0	0	4	0	0	0	0	0	0
9388751	347	0	3	0	0	1	2	0	1	0	0	0	0	0	1	1	0	0	0	0	0	0	0	2	0	0	0	0	0	0	0	1	3	0	0	0	1	0	1	0	0	0	4	0	0	0	0	0	0
1616487	348	0	3	0	0	1	2	0	1	0	0	0	0	0	1	0	0	0	0	0	0	0	0	2	0	0	0	0	0	0	0	1	3	0	0	0	1	3	0	0	0	1	4	0	0	0	0	0	0
9061897	349	0	3	0	0	1	2	0	1	0	0	0	0	0	1	0	0	0	0	0	0	0	0	2	0	0	0	0	0	0	0	1	3	0	0	0	1	3	0	0	0	1	0	1	0	0	0	0	0
9073474	350	0	3	0	0	1	2	0	1	0	0	0	0	0	1	0	0	0	0	0	0	0	0	2	0	0	0	0	0	0	0	1	3	0	0	0	1	0	1	0	0	0	4	0	0	0	0	0	0
1472029	351	0	3	0	0	1	2	0	1	0	0	0	0	0	1	0	0	0	0	0	0	0	0	2	0	0	0	0	0	0	0	1	3	0	0	0	1	3	0	0	0	1	1	0	1	0	0	0	0
9254604	352	0	3	0	0	1	2	0	1	0	0	0	0	0	1	0	0	0	0	0	0	0	0	2	0	0	0	0	0	0	0	1	0	1	0	0	0	3	0	0	0	1	0	1	0	0	0	0	0
9329253	353	0	3	0	0	1	1	1	0	0	0	0	0	0	1	0	0	0	0	0	0	0	0	2	0	0	0	0	0	0	0	1	3	0	0	0	1	3	0	0	0	1	0	1	0	0	0	0	0
9359115	354	0	3	0	0	1	2	0	1	0	0	0	0	0	0	0	0	0	0	0	0	1	0	2	0	0	0	0	0	0	0	1	3	0	0	0	1	3	0	0	0	1	4	0	0	0	0	0	0
9383327	355	0	1	1	0	0	2	0	1	0	0	0	0	0	0	1	0	0	0	0	0	0	0	2	0	0	0	0	0	0	0	1	3	0	0	0	1	3	0	0	0	1	4	0	0	0	0	0	0
2162933	356	0	1	1	0	0	1	1	0	0	0	0	0	0	0	1	0	0	0	0	0	0	0	2	0	0	0	0	0	0	0	1	3	0	0	0	1	3	0	0	0	1	4	0	0	0	0	0	0
9231380	357	0	1	1	0	0	2	0	1	0	0	0	0	0	1	0	0	0	0	0	0	0	0	2	0	0	0	0	0	0	0	1	0	1	0	0	0	3	0	0	0	1	0	1	0	0	0	0	0
9345349	358	0	3	0	0	1	2	0	1	0	0	0	0	0	1	0	0	0	0	0	0	0	0	2	0	0	0	0	0	0	0	1	3	0	0	0	1	3	0	0	0	1	0	1	0	0	0	0	0
9213617	359	0	1	1	0	0	2	0	1	0	0	0	0	0	1	0	0	0	0	0	0	0	0	2	0	0	0	0	0	0	0	1	3	0	0	0	1	3	0	0	0	1	0	1	0	0	0	0	0
9368692	360	0	1	1	0	0	6	0	0	0	0	0	1	0	1	0	0	0	0	0	0	0	0	2	0	0	0	0	0	0	0	1	3	0	0	0	1	3	0	0	0	1	4	0	0	0	0	0	0
1405543	361	0	3	0	0	1	2	0	1	0	0	0	0	0	1	0	0	0	0	0	0	0	0	2	0	0	0	0	0	0	0	1	3	0	0	0	1	3	0	0	0	1	4	0	0	0	0	0	0
9314253	362	0	1	1	0	0	2	0	1	0	0	0	0	0	1	0	0	0	0	0	0	0	0	2	0	0	0	0	0	0	0	1	3	0	0	0	1	3	0	0	0	1	4	0	0	0	0	0	0
1468466	363	0	3	0	0	1	2	0	1	0	0	0	0	0	1	0	0	0	0	0	0	0	0	2	0	0	0	0	0	0	0	1	3	0	0	0	1	3	0	0	0	1	0	1	0	0	0	0	0
940479	364	0	1	1	0	0	6	0	0	0	0	0	1	0	0	1	0	0	0	1	0	0	0	2	0	0	0	0	0	0	0	1	3	0	0	0	1	0	1	0	0	0	4	0	0	0	0	0	0
9393710	365	0	3	0	0	1	2	0	1	0	0	0	0	0	1	1	0	0	0	0	0	0	0	2	0	0	0	0	0	0	0	1	3	0	0	0	1	0	1	0	0	0	4	0	0	0	0	0	0
1611781	366	0	1	1	0	0	2	0	1	0	0	0	0	0	1	0	0	0	0	0	0	0	0	2	0	0	0	0	0	0	0	1	3	0	0	0	1	3	0	0	0	1	4	0	0	0	0	0	0
9410901	367	0	3	0	0	1	2	0	1	0	0	0	0	0	1	0	0	0	0	0	0	0	0	2	0	0	0	0	0	0	0	1	3	0	0	0	1	0	1	0	0	0	4	0	0	0	0	0	0
1472825	368	0	3	0	0	1	2	0	1	0	0	0	0	0	1	0	0	0	0	0	0	0	0	2	0	0	0	0	0	0	0	1	3	0	0	0	1	0	1	0	0	0	4	0	0	0	0	0	0
9410922	369	0	3	0	0	1	2	0	1	0	0	0	0	0	1	0	0	0	0	0	0	0	0	2	0	0	0	0	0	0	0	1	3	0	0	0	1	0	1	0	0	0	4	0	0	0	0	0	0
9314230	370	0	1	1	0	0	2	0	1	0	0	0	0	0	1	0	0	0	0	0	0	0	0	2	0	0	0	0	0	0	0	1	3	0	0	0	1	0	1	0	0	0	4	0	0	0	0	0	0
9394836	371	0	2	0	1	0	2	0	1	0	0	0	0	0	1	0	0	0	0	0	0	0	0	2	0	0	0	0	0	0	0	1	3	0	0	0	1	3	0	0	0	1	4	0	0	0	0	0	0
9027928	372	0	3	0	0	1	2	0	1	0	0	0	0	0	1	0	0	0	0	0	0	1	0	2	0	0	0	0	0	0	0	1	3	0	0	0	1	3	0	0	0	1	4	0	0	0	0	0	0
9388742	373	0	3	0	0	1	2	0	1	0	0	0	0	0	1	0	0	0	0	0	0	0	0	2	0	0	0	0	0	0	0	1	3	0	0	0	1	3	0	0	0	1	4	0	0	0	0	0	0
1480859	374	0	3	0	0	1	2	0	1	0	0	0	0	0	1	0	0	0	0	0	0	0	0	2	0	0	0	0	0	0	0	1	3	0	0	0	1	3	0	0	0	1	0	1	0	0	0	0	0
9371948	375	0	2	0	1	0	2	0	1	0	0	0	0	0	1	0	0	0	0	0	0	0	0	2	0	0	0	0	0	0	0	1	0	1	0	0	0	3	0	0	0	1	0	1	0	0	0	0	0
9379289	376	0	1	1	0	0	2	0	1	0	0	0	0	0	1	0	0	0	0	0	0	0	0	2	0	0	0	0	0	0	0	1	3	0	0	0	1	3	0	0	0	1	4	0	0	0	0	0	0
9325010	377	0	3	0	0	1	2	0	1	0	0	0	0	0	1	0	0	0	0	0	0	0	0	2	0	0	0	0	0	0	0	1	0	1	0	0	0	0	1	0	0	0	0	1	0	0	0	0	0
2611103	378	0	1	1	0	0	2	0	1	0	0	0	0	0	1	0	0	0	0	0	0	0	0	0	1	0	0	0	0	0	0	0	3	0	0	0	1	3	0	0	0	1	4	0	0	0	0	0	0
1643037	379	0	2	0	1	0	2	0	1	0	0	0	0	0	1	0	0	0	0	0	0	0	0	2	0	0	0	0	0	0	0	1	0	1	0	0	0	3	0	0	0	1	0	1	0	0	0	0	0
9253575	380	0	1	1	0	0	2	0	1	0	0	0	0	0	1	1	0	0	0	0	0	0	0	2	0	0	0	0	0	0	0	1	0	1	0	0	0	3	0	0	0	1	4	0	0	0	0	0	0
9411858	381	0	3	0	0	1	2	0	1	0	0	0	0	0	0	0	0	0	0	0	0	1	0	2	0	0	0	0	0	0	0	1	0	1	0	0	0	3	0	0	0	1	4	0	0	0	0	0	0
1811013	382	0	1	1	0	0	2	0	1	0	0	0	0	0	1	1	0	0	0	0	0	0	0	2	0	0	0	0	0	0	0	1	0	1	0	0	0	3	0	0	0	1	0	1	0	0	0	0	0
9237192	383	0	2	0	1	0	2	0	1	0	0	0	0	0	1	0	0	0	0	0	0	0	0	2	0	0	0	0	0	0	0	1	0	1	0	0	0	3	0	0	0	1	0	1	0	0	0	0	0
1739164	384	0	3	0	0	1	2	0	1	0	0	0	0	0	1	0	0	0	0	0	0	0	0	2	0	0	0	0	0	0	0	1	3	0	0	0	1	0	1	0	0	0	0	1	0	0	0	0	0
9388334	385	0	3	0	0	1	2	0	1	0	0	0	0	0	1	0	0	0	0	0	0	0	0	2	0	0	0	0	0	0	0	1	3	0	0	0	1	3	0	0	0	1	4	0	0	0	0	0	0
9402419	386	0	1	1	0	0	7	0	0	0	0	0	0	1	1	1	0	0	0	0	0	0	0	2	0	0	0	0	0	0	0	1	3	0	0	0	1	3	0	0	0	1	4	0	0	0	0	0	0
9299332	387	0	3	0	0	1	7	0	0	0	0	0	0	1	0	0	0	0	0	0	0	0	1	2	0	0	0	0	0	0	0	1	3	0	0	0	1	3	0	0	0	1	4	0	0	0	0	0	0
9412701	388	0	3	0	0	1	2	0	1	0	0	0	0	0	1	0	0	0	0	0	0	0	0	2	0	0	0	0	0	0	0	1	3	0	0	0	1	3	0	0	0	1	4	0	0	0	0	0	0
9415724	389	0	3	0	0	1	2	0	1	0	0	0	0	0	1	0	0	0	0	0	0	0	0	2	0	0	0	0	0	0	0	1	3	0	0	0	1	3	0	0	0	1	4	0	0	0	0	0	0
2637680	390	0	1	1	0	0	2	0	1	0	0	0	0	0	1	1	0	0	0	0	0	0	0	2	0	0	0	0	0	0	0	1	3	0	0	0	1	3	0	0	0	1	2	0	0	1	0	0	0
9338297	391	0	1	1	0	0	2	0	1	0	0	0	0	0	1	0	0	0	0	0	0	0	0	2	0	0	0	0	0	0	0	1	0	1	0	0	0	3	0	0	0	1	0	1	0	0	0	0	0
9171539	392	0	3	0	0	1	2	0	1	0	0	0	0	0	1	0	0	0	0	0	0	0	0	2	0	0	0	0	0	0	0	1	3	0	0	0	1	3	0	0	0	1	4	0	0	0	0	0	0
9399832	393	0	3	0	0	1	2	0	1	0	0	0	0	0	1	0	0	0	0	0	0	0	0	2	0	0	0	0	0	0	0	1	3	0	0	0	1	3	0	0	0	1	0	1	0	0	0	0	0
9356102	394	0	3	0	0	1	2	0	1	0	0	0	0	0	1	0	0	0	0	0	0	0	0	2	0	0	0	0	0	0	0	1	3	0	0	0	1	3	0	0	0	1	0	1	0	0	0	0	0
9333402	395	0	1	1	0	0	1	1	0	0	0	0	0	0	1	1	0	0	0	0	0	0	0	2	0	0	0	0	0	0	0	1	3	0	0	0	1	3	0	0	0	1	4	0	0	0	0	0	0
9415576	396	0	3	0	0	1	2	0	1	0	0	0	0	0	1	1	0	0	0	0	0	0	0	2	0	0	0	0	0	0	0	1	3	0	0	0	1	3	0	0	0	1	4	0	0	0	0	0	0
9313124	397	0	3	0	0	1	2	0	1	0	0	0	0	0	1	0	0	0	0	0	0	0	0	2	0	0	0	0	0	0	0	1	3	0	0	0	1	3	0	0	0	1	0	1	0	0	0	0	0
9345996	398	0	3	0	0	1	2	0	1	0	0	0	0	0	1	0	0	0	0	0	0	0	0	2	0	0	0	0	0	0	0	1	3	0	0	0	1	3	0	0	0	1	1	0	1	0	0	0	0
2630424	399	0	3	0	0	1	2	0	1	0	0	0	0	0	1	0	0	0	0	0	0	0	0	2	0	0	0	0	0	0	0	1	3	0	0	0	1	3	0	0	0	1	1	0	1	0	0	0	0
1640647	400	0	1	1	0	0	6	0	0	0	0	0	1	0	1	0	0	0	0	0	0	0	0	2	0	0	0	0	0	0	0	1	3	0	0	0	1	3	0	0	0	1	4	0	0	0	0	0	0
9266723	401	0	3	0	0	1	2	0	1	0	0	0	0	0	1	0	0	0	0	0	0	0	0	2	0	0	0	0	0	0	0	1	3	0	0	0	1	3	0	0	0	1	4	0	0	0	0	0	0
1852061	402	0	3	0	0	1	1	1	0	0	0	0	0	0	1	0	0	0	0	0	0	0	0	2	0	0	0	0	0	0	0	1	3	0	0	0	1	3	0	0	0	1	4	0	0	0	0	0	0
8905578	403	0	3	0	0	1	2	0	1	0	0	0	0	0	1	0	0	0	0	0	0	0	0	2	0	0	0	0	0	0	0	1	3	0	0	0	1	3	0	0	0	1	4	0	0	0	0	0	0
9412996	404	0	1	1	0	0	2	0	1	0	0	0	0	0	1	0	0	0	0	0	0	0	0	2	0	0	0	0	0	0	0	1	0	1	0	0	0	3	0	0	0	1	4	0	0	0	0	0	0
9409208	405	0	1	1	0	0	2	0	1	0	0	0	0	0	1	0	0	0	0	0	0	0	0	2	0	0	0	0	0	0	0	1	3	0	0	0	1	3	0	0	0	1	4	0	0	0	0	0	0
9422807	406	0	3	0	0	1	2	0	1	0	0	0	0	0	1	0	0	0	0	0	0	0	0	2	0	0	0	0	0	0	0	1	3	0	0	0	1	3	0	0	0	1	4	0	0	0	0	0	0
9361975	407	0	2	0	1	0	2	0	1	0	0	0	0	0	1	1	0	0	0	0	0	0	0	2	0	0	0	0	0	0	0	1	0	1	0	0	0	3	0	0	0	1	4	0	0	0	0	0	0
9341007	408	0	3	0	0	1	1	1	0	0	0	0	0	0	1	0	0	0	0	0	0	0	0	2	0	0	0	0	0	0	0	1	3	0	0	0	1	3	0	0	0	1	0	1	0	0	0	0	0
977932	409	0	1	1	0	0	2	0	1	0	0	0	0	0	1	0	0	0	0	0	0	0	0	2	0	0	0	0	0	0	0	1	0	1	0	0	0	3	0	0	0	1	0	1	0	0	0	0	0
1062373	410	0	2	0	1	0	2	0	1	0	0	0	0	0	1	0	0	0	0	0	0	0	0	2	0	0	0	0	0	0	0	1	3	0	0	0	1	0	1	0	0	0	0	1	0	0	0	0	0
9430653	411	0	3	0	0	1	2	0	1	0	0	0	0	0	1	0	0	0	0	0	0	0	0	2	0	0	0	0	0	0	0	1	0	1	0	0	0	3	0	0	0	1	4	0	0	0	0	0	0
981071	412	0	1	1	0	0	1	1	0	0	0	0	0	0	1	1	1	0	1	0	0	0	0	2	0	0	0	0	0	0	0	1	3	0	0	0	1	0	1	0	0	0	0	1	0	0	0	0	0
9386670	413	0	1	1	0	0	2	0	1	0	0	0	0	0	1	0	0	0	0	0	0	0	0	2	0	0	0	0	0	0	0	1	3	0	0	0	1	3	0	0	0	1	4	0	0	0	0	0	0
9422723	414	0	1	1	0	0	2	0	1	0	0	0	0	0	0	1	0	0	0	0	0	0	0	2	0	0	0	0	0	0	0	1	3	0	0	0	1	3	0	0	0	1	4	0	0	0	0	0	0
9248880	415	0	1	1	0	0	2	0	1	0	0	0	0	0	1	1	0	0	0	0	0	0	0	2	0	0	0	0	0	0	0	1	3	0	0	0	1	3	0	0	0	1	4	0	0	0	0	0	0
9418649	416	0	3	0	0	1	2	0	1	0	0	0	0	0	1	0	0	0	0	0	0	0	0	2	0	0	0	0	0	0	0	1	3	0	0	0	1	3	0	0	0	1	4	0	0	0	0	0	0
5249016	417	0	1	1	0	0	2	0	1	0	0	0	0	0	1	1	0	0	0	0	0	0	0	2	0	0	0	0	0	0	0	1	3	0	0	0	1	3	0	0	0	1	0	1	0	0	0	0	0
1148654	418	0	3	0	0	1	2	0	1	0	0	0	0	0	1	0	0	0	0	0	0	0	0	2	0	0	0	0	0	0	0	1	0	1	0	0	0	3	0	0	0	1	0	1	0	0	0	0	0
1191787	419	0	1	1	0	0	6	0	0	0	0	0	1	0	1	1	0	0	0	0	0	0	0	2	0	0	0	0	0	0	0	1	3	0	0	0	1	3	0	0	0	1	4	0	0	0	0	0	0
9421922	420	0	3	0	0	1	2	0	1	0	0	0	0	0	1	0	0	0	0	0	0	0	0	2	0	0	0	0	0	0	0	1	3	0	0	0	1	0	1	0	0	0	4	0	0	0	0	0	0
9426750	421	0	3	0	0	1	2	0	1	0	0	0	0	0	1	0	0	0	0	0	0	0	0	2	0	0	0	0	0	0	0	1	3	0	0	0	1	0	1	0	0	0	4	0	0	0	0	0	0
9328259	422	0	3	0	0	1	2	0	1	0	0	0	0	0	1	0	0	0	0	0	0	0	0	2	0	0	0	0	0	0	0	1	3	0	0	0	1	3	0	0	0	1	0	1	0	0	0	0	0
9434216	423	0	3	0	0	1	2	0	1	0	0	0	0	0	1	1	0	0	0	0	0	0	0	2	0	0	0	0	0	0	0	1	3	0	0	0	1	3	0	0	0	1	4	0	0	0	0	0	0
9428904	424	0	3	0	0	1	2	0	1	0	0	0	0	0	1	0	0	0	0	0	0	0	0	2	0	0	0	0	0	0	0	1	3	0	0	0	1	3	0	0	0	1	0	1	0	0	0	0	0
1381266	425	0	1	1	0	0	1	1	0	0	0	0	0	0	1	0	0	0	0	0	0	0	0	2	0	0	0	0	0	0	0	1	3	0	0	0	1	3	0	0	0	1	1	0	1	0	0	0	0
9429393	426	0	3	0	0	1	2	0	1	0	0	0	0	0	1	0	0	0	0	0	0	0	0	2	0	0	0	0	0	0	0	1	3	0	0	0	1	3	0	0	0	1	0	1	0	0	0	0	0
9418087	427	0	3	0	0	1	2	0	1	0	0	0	0	0	1	0	0	0	0	0	0	0	0	2	0	0	0	0	0	0	0	1	3	0	0	0	1	0	1	0	0	0	4	0	0	0	0	0	0
9372622	428	0	2	0	1	0	2	0	1	0	0	0	0	0	1	1	0	0	0	0	0	0	0	2	0	0	0	0	0	0	0	1	0	1	0	0	0	3	0	0	0	1	0	1	0	0	0	0	0
8920124	429	0	1	1	0	0	2	0	1	0	0	0	0	0	1	0	0	0	0	0	0	0	0	2	0	0	0	0	0	0	0	1	3	0	0	0	1	3	0	0	0	1	4	0	0	0	0	0	0
9415920	430	0	3	0	0	1	2	0	1	0	0	0	0	0	1	1	0	0	0	0	0	0	0	2	0	0	0	0	0	0	0	1	3	0	0	0	1	3	0	0	0	1	4	0	0	0	0	0	0
9425313	431	0	3	0	0	1	2	0	1	0	0	0	0	0	1	0	0	0	0	0	0	0	0	2	0	0	0	0	0	0	0	1	3	0	0	0	1	3	0	0	0	1	4	0	0	0	0	0	0
2186361	432	0	1	1	0	0	6	0	0	0	0	0	1	0	1	0	0	0	0	0	0	0	0	2	0	0	0	0	0	0	0	1	0	1	0	0	0	3	0	0	0	1	0	1	0	0	0	0	0
9364269	433	0	1	1	0	0	2	0	1	0	0	0	0	0	1	0	0	0	0	0	0	0	0	2	0	0	0	0	0	0	0	1	3	0	0	0	1	3	0	0	0	1	4	0	0	0	0	0	0
9030317	434	0	3	0	0	1	2	0	1	0	0	0	0	0	1	0	0	0	0	0	0	0	0	2	0	0	0	0	0	0	0	1	3	0	0	0	1	3	0	0	0	1	0	1	0	0	0	0	0
1356607	435	0	1	1	0	0	2	0	1	0	0	0	0	0	1	0	0	0	0	0	0	0	0	2	0	0	0	0	0	0	0	1	0	1	0	0	0	3	0	0	0	1	0	1	0	0	0	0	0
9431451	436	0	3	0	0	1	2	0	1	0	0	0	0	0	1	0	0	0	0	0	0	0	0	2	0	0	0	0	0	0	0	1	3	0	0	0	1	0	1	0	0	0	4	0	0	0	0	0	0
9441968	437	0	3	0	0	1	2	0	1	0	0	0	0	0	1	1	0	0	0	0	0	0	0	2	0	0	0	0	0	0	0	1	3	0	0	0	1	0	1	0	0	0	4	0	0	0	0	0	0
9413350	438	0	3	0	0	1	2	0	1	0	0	0	0	0	1	0	0	0	0	0	0	0	0	2	0	0	0	0	0	0	0	1	3	0	0	0	1	0	1	0	0	0	0	1	0	0	0	0	0
5296853	439	0	1	1	0	0	1	1	0	0	0	0	0	0	1	1	0	0	0	0	0	0	0	2	0	0	0	0	0	0	0	1	3	0	0	0	1	3	0	0	0	1	4	0	0	0	0	0	0
9415522	440	0	3	0	0	1	2	0	1	0	0	0	0	0	1	0	0	0	0	0	0	0	0	2	0	0	0	0	0	0	0	1	3	0	0	0	1	3	0	0	0	1	4	0	0	0	0	0	0
9427307	441	0	1	1	0	0	7	0	0	0	0	0	0	1	1	0	0	0	0	0	0	1	0	2	0	0	0	0	0	0	0	1	3	0	0	0	1	3	0	0	0	1	4	0	0	0	0	0	0
9431361	442	0	3	0	0	1	2	0	1	0	0	0	0	0	1	0	0	0	0	0	0	0	0	2	0	0	0	0	0	0	0	1	3	0	0	0	1	3	0	0	0	1	0	1	0	0	0	0	0
1081617	443	0	1	1	0	0	2	0	1	0	0	0	0	0	1	0	0	0	0	0	0	0	0	2	0	0	0	0	0	0	0	1	0	1	0	0	0	3	0	0	0	1	4	0	0	0	0	0	0
1850841	444	0	1	1	0	0	2	0	1	0	0	0	0	0	1	1	0	0	0	0	0	0	0	2	0	0	0	0	0	0	0	1	3	0	0	0	1	3	0	0	0	1	4	0	0	0	0	0	0
5307306	445	0	3	0	0	1	2	0	1	0	0	0	0	0	1	0	0	0	0	0	0	0	0	2	0	0	0	0	0	0	0	1	3	0	0	0	1	3	0	0	0	1	4	0	0	0	0	0	0
1370888	446	0	1	1	0	0	1	1	0	0	0	0	0	0	1	1	0	0	0	0	0	0	0	2	0	0	0	0	0	0	0	1	3	0	0	0	1	3	0	0	0	1	5	0	0	0	0	1	0
9093918	447	0	1	1	0	0	1	1	0	0	0	0	0	0	1	0	0	0	0	0	0	0	0	2	0	0	0	0	0	0	0	1	0	1	0	0	0	3	0	0	0	1	0	1	0	0	0	0	0
2633410	448	0	1	1	0	0	6	0	0	0	0	0	1	0	1	1	0	0	0	0	0	0	0	2	0	0	0	0	0	0	0	1	0	1	0	0	0	0	1	0	0	0	0	1	0	0	0	0	0
9445749	449	0	3	0	0	1	2	0	1	0	0	0	0	0	1	0	0	0	0	0	0	0	0	2	0	0	0	0	0	0	0	1	3	0	0	0	1	3	0	0	0	1	4	0	0	0	0	0	0
9398528	450	0	3	0	0	1	4	0	0	0	1	0	0	0	1	1	0	0	0	0	0	0	0	2	0	0	0	0	0	0	0	1	3	0	0	0	1	3	0	0	0	1	4	0	0	0	0	0	0
1102761	451	0	1	1	0	0	2	0	1	0	0	0	0	0	1	0	0	0	0	0	0	0	0	2	0	0	0	0	0	0	0	1	3	0	0	0	1	3	0	0	0	1	4	0	0	0	0	0	0
9398214	452	0	1	1	0	0	2	0	1	0	0	0	0	0	1	0	0	0	0	0	0	0	0	2	0	0	0	0	0	0	0	1	3	0	0	0	1	3	0	0	0	1	4	0	0	0	0	0	0
9412207	453	0	3	0	0	1	2	0	1	0	0	0	0	0	1	0	0	0	0	0	0	0	0	2	0	0	0	0	0	0	0	1	3	0	0	0	1	0	1	0	0	0	4	0	0	0	0	0	0
9428621	454	0	3	0	0	1	2	0	1	0	0	0	0	0	1	0	0	0	0	0	0	0	0	2	0	0	0	0	0	0	0	1	3	0	0	0	1	3	0	0	0	1	4	0	0	0	0	0	0
445611	455	0	3	0	0	1	2	0	1	0	0	0	0	0	1	0	0	0	0	0	0	0	0	2	0	0	0	0	0	0	0	1	3	0	0	0	1	3	0	0	0	1	4	0	0	0	0	0	0
1048652	456	0	3	0	0	1	2	0	1	0	0	0	0	0	1	0	0	0	0	0	0	0	0	2	0	0	0	0	0	0	0	1	3	0	0	0	1	3	0	0	0	1	4	0	0	0	0	0	0
2653100	457	0	3	0	0	1	2	0	1	0	0	0	0	0	1	0	0	0	0	0	0	0	0	2	0	0	0	0	0	0	0	1	3	0	0	0	1	3	0	0	0	1	4	0	0	0	0	0	0
9439500	458	0	1	1	0	0	2	0	1	0	0	0	0	0	1	0	0	0	0	0	0	0	0	2	0	0	0	0	0	0	0	1	3	0	0	0	1	0	1	0	0	0	4	0	0	0	0	0	0
8939059	459	0	3	0	0	1	2	0	1	0	0	0	0	0	1	0	0	0	0	0	0	0	0	2	0	0	0	0	0	0	0	1	3	0	0	0	1	3	0	0	0	1	0	1	0	0	0	0	0
8975928	460	0	3	0	0	1	2	0	1	0	0	0	0	0	1	0	0	0	0	0	0	0	0	2	0	0	0	0	0	0	0	1	3	0	0	0	1	3	0	0	0	1	0	1	0	0	0	0	0
2231662	461	0	3	0	0	1	2	0	1	0	0	0	0	0	1	0	0	0	0	0	0	0	0	2	0	0	0	0	0	0	0	1	3	0	0	0	1	3	0	0	0	1	4	0	0	0	0	0	0
170230	462	0	1	1	0	0	6	0	0	0	0	0	1	0	1	1	0	0	0	0	0	0	0	2	0	0	0	0	0	0	0	1	3	0	0	0	1	0	1	0	0	0	0	1	0	0	0	0	0
1745421	463	0	1	1	0	0	1	1	0	0	0	0	0	0	1	1	0	0	0	0	0	0	0	2	0	0	0	0	0	0	0	1	3	0	0	0	1	3	0	0	0	1	4	0	0	0	0	0	0
9322118	464	0	3	0	0	1	2	0	1	0	0	0	0	0	1	0	0	0	0	0	0	0	0	2	0	0	0	0	0	0	0	1	3	0	0	0	1	3	0	0	0	1	0	1	0	0	0	0	0
9447382	465	0	3	0	0	1	2	0	1	0	0	0	0	0	1	0	0	0	0	0	0	0	0	2	0	0	0	0	0	0	0	1	3	0	0	0	1	0	1	0	0	0	4	0	0	0	0	0	0
9451916	466	0	3	0	0	1	2	0	1	0	0	0	0	0	1	0	0	0	0	0	0	0	0	2	0	0	0	0	0	0	0	1	3	0	0	0	1	0	1	0	0	0	4	0	0	0	0	0	0
9098663	467	0	1	1	0	0	6	0	0	0	0	0	1	0	1	0	0	0	0	0	0	0	0	2	0	0	0	0	0	0	0	1	3	0	0	0	1	0	1	0	0	0	4	0	0	0	0	0	0
9406703	468	0	1	1	0	0	6	0	0	0	0	0	1	0	1	1	0	0	0	0	0	0	0	2	0	0	0	0	0	0	0	1	3	0	0	0	1	3	0	0	0	1	4	0	0	0	0	0	0
9451056	469	0	3	0	0	1	2	0	1	0	0	0	0	0	1	1	0	0	0	0	0	0	0	2	0	0	0	0	0	0	0	1	3	0	0	0	1	3	0	0	0	1	4	0	0	0	0	0	0
8987862	470	0	1	1	0	0	2	0	1	0	0	0	0	0	1	0	0	0	0	0	0	0	0	2	0	0	0	0	0	0	0	1	3	0	0	0	1	3	0	0	0	1	4	0	0	0	0	0	0
9342247	471	0	3	0	0	1	2	0	1	0	0	0	0	0	1	0	0	0	0	0	0	0	0	2	0	0	0	0	0	0	0	1	3	0	0	0	1	3	0	0	0	1	4	0	0	0	0	0	0
9420002	472	0	1	1	0	0	2	0	1	0	0	0	0	0	1	1	0	0	0	0	0	0	0	2	0	0	0	0	0	0	0	1	3	0	0	0	1	0	1	0	0	0	4	0	0	0	0	0	0
9443879	473	0	3	0	0	1	2	0	1	0	0	0	0	0	1	1	0	0	0	0	0	0	0	2	0	0	0	0	0	0	0	1	3	0	0	0	1	3	0	0	0	1	4	0	0	0	0	0	0
9451212	474	0	1	1	0	0	2	0	1	0	0	0	0	0	1	0	0	0	0	0	0	0	0	2	0	0	0	0	0	0	0	1	3	0	0	0	1	3	0	0	0	1	4	0	0	0	0	0	0
1717385	475	0	1	1	0	0	2	0	1	0	0	0	0	0	1	0	0	0	0	0	0	0	0	2	0	0	0	0	0	0	0	1	3	0	0	0	1	3	0	0	0	1	4	0	0	0	0	0	0
9260887	476	0	3	0	0	1	2	0	1	0	0	0	0	0	1	0	0	0	0	0	0	0	0	2	0	0	0	0	0	0	0	1	3	0	0	0	1	3	0	0	0	1	4	0	0	0	0	0	0
1429507	477	0	2	0	1	0	6	0	0	0	0	0	1	0	1	1	0	0	0	0	0	0	0	2	0	0	0	0	0	0	0	1	3	0	0	0	1	3	0	0	0	1	4	0	0	0	0	0	0
8849457	478	0	1	1	0	0	6	0	0	0	0	0	1	0	1	1	0	0	0	0	0	0	0	2	0	0	0	0	0	0	0	1	3	0	0	0	1	3	0	0	0	1	0	1	0	0	0	0	0
9152178	479	1	1	1	0	0	2	0	1	0	0	0	0	0	1	0	0	0	0	0	0	0	0	2	0	0	0	0	0	0	0	1	3	0	0	0	1	3	0	0	0	1	4	0	0	0	0	0	0
9367672	480	1	1	1	0	0	6	0	0	0	0	0	1	0	1	0	0	0	0	0	0	0	0	2	0	0	0	0	0	0	0	1	3	0	0	0	1	0	1	0	0	0	4	0	0	0	0	0	0
9368562	481	1	3	0	0	1	2	0	1	0	0	0	0	0	1	0	0	0	0	0	0	0	0	2	0	0	0	0	0	0	0	1	0	1	0	0	0	3	0	0	0	1	0	1	0	0	0	0	0
9380005	482	1	3	0	0	1	3	0	0	1	0	0	0	0	1	0	0	0	0	0	0	0	0	2	0	0	0	0	0	0	0	1	3	0	0	0	1	3	0	0	0	1	4	0	0	0	0	0	0
9453539	483	1	3	0	0	1	2	0	1	0	0	0	0	0	1	0	0	0	0	0	0	0	0	2	0	0	0	0	0	0	0	1	3	0	0	0	1	3	0	0	0	1	4	0	0	0	0	0	0
9409484	484	1	3	0	0	1	2	0	1	0	0	0	0	0	1	0	0	0	0	0	0	0	0	2	0	0	0	0	0	0	0	1	3	0	0	0	1	3	0	0	0	1	4	0	0	0	0	0	0
9452409	485	1	1	1	0	0	2	0	1	0	0	0	0	0	1	0	0	0	0	0	0	0	0	2	0	0	0	0	0	0	0	1	3	0	0	0	1	3	0	0	0	1	4	0	0	0	0	0	0
9462747	486	1	3	0	0	1	2	0	1	0	0	0	0	0	1	0	0	0	0	0	0	0	0	2	0	0	0	0	0	0	0	1	3	0	0	0	1	3	0	0	0	1	4	0	0	0	0	0	0
9457132	487	1	3	0	0	1	2	0	1	0	0	0	0	0	1	0	0	0	0	0	0	0	0	2	0	0	0	0	0	0	0	1	3	0	0	0	1	3	0	0	0	1	4	0	0	0	0	0	0
9088254	488	1	3	0	0	1	2	0	1	0	0	0	0	0	1	0	0	0	0	0	0	0	0	0	1	0	0	0	0	0	0	0	3	0	0	0	1	3	0	0	0	1	4	0	0	0	0	0	0
9458972	489	1	3	0	0	1	2	0	1	0	0	0	0	0	1	0	0	0	0	0	0	0	0	2	0	0	0	0	0	0	0	1	3	0	0	0	1	0	1	0	0	0	4	0	0	0	0	0	0
9462477	490	1	3	0	0	1	2	0	1	0	0	0	0	0	1	0	0	0	0	0	0	0	0	0	1	0	0	0	0	0	0	0	3	0	0	0	1	3	0	0	0	1	4	0	0	0	0	0	0
9302963	491	1	1	1	0	0	2	0	1	0	0	0	0	0	1	0	0	0	0	0	0	0	0	0	1	0	0	0	0	0	0	0	3	0	0	0	1	0	1	0	0	0	4	0	0	0	0	0	0
1309323	492	1	1	1	0	0	4	0	0	0	1	0	0	0	1	1	0	0	0	0	0	0	0	0	1	0	0	0	0	0	0	0	0	1	0	0	0	3	0	0	0	1	0	1	0	0	0	0	0
9125910	493	1	1	1	0	0	2	0	1	0	0	0	0	0	1	0	0	0	0	0	0	0	0	0	1	0	0	0	0	0	0	0	3	0	0	0	1	3	0	0	0	1	4	0	0	0	0	0	0
9286347	494	1	3	0	0	1	2	0	1	0	0	0	0	0	1	0	0	0	0	0	0	0	0	2	0	0	0	0	0	0	0	1	3	0	0	0	1	3	0	0	0	1	0	1	0	0	0	0	0
9464171	495	1	3	0	0	1	2	0	1	0	0	0	0	0	1	0	0	0	0	0	0	0	0	0	1	0	0	0	0	0	0	0	3	0	0	0	1	3	0	0	0	1	4	0	0	0	0	0	0
9464857	496	1	1	1	0	0	6	0	0	0	0	0	1	0	0	1	0	0	0	0	0	1	0	0	1	0	0	0	0	0	0	0	3	0	0	0	1	3	0	0	0	1	0	1	0	0	0	0	0
9472678	497	1	1	1	0	0	1	1	0	0	0	0	0	0	1	1	0	0	0	0	0	0	0	2	0	0	0	0	0	0	0	1	3	0	0	0	1	0	1	0	0	0	4	0	0	0	0	0	0
9427363	498	1	3	0	0	1	1	1	0	0	0	0	0	0	1	0	0	0	0	0	0	0	0	2	0	0	0	0	0	0	0	1	3	0	0	0	1	3	0	0	0	1	4	0	0	0	0	0	0
9450977	499	1	1	1	0	0	7	0	0	0	0	0	0	1	1	1	0	0	0	0	0	0	0	0	1	0	0	0	0	0	0	0	3	0	0	0	1	0	1	0	0	0	4	0	0	0	0	0	0
2233371	500	1	3	0	0	1	2	0	1	0	0	0	0	0	1	0	0	0	0	0	0	0	0	0	1	0	0	0	0	0	0	0	3	0	0	0	1	3	0	0	0	1	4	0	0	0	0	0	0
9325089	501	1	1	1	0	0	3	0	0	1	0	0	0	0	1	1	0	0	0	0	0	0	0	1	0	1	0	0	0	0	0	0	0	1	0	0	0	3	0	0	0	1	4	0	0	0	0	0	0
1612909	502	1	1	1	0	0	1	1	0	0	0	0	0	0	1	0	0	0	0	0	0	0	0	2	0	0	0	0	0	0	0	1	3	0	0	0	1	3	0	0	0	1	4	0	0	0	0	0	0
1142614	503	1	1	1	0	0	2	0	1	0	0	0	0	0	1	0	0	0	0	0	0	0	0	0	1	0	0	0	0	0	0	0	3	0	0	0	1	0	1	0	0	0	4	0	0	0	0	0	0
9418005	504	1	1	1	0	0	2	0	1	0	0	0	0	0	1	1	0	0	0	0	0	0	0	1	0	1	0	0	0	0	0	0	3	0	0	0	1	3	0	0	0	1	4	0	0	0	0	0	0
9458235	505	1	3	0	0	1	7	0	0	0	0	0	0	1	0	1	0	0	0	0	0	0	0	0	1	0	0	0	0	0	0	0	3	0	0	0	1	3	0	0	0	1	0	1	0	0	0	0	0
9463031	506	1	3	0	0	1	2	0	1	0	0	0	0	0	1	0	0	0	0	0	0	0	0	2	0	0	0	0	0	0	0	1	3	0	0	0	1	0	1	0	0	0	4	0	0	0	0	0	0
5281935	507	1	1	1	0	0	1	1	0	0	0	0	0	0	1	1	0	0	0	0	0	0	0	2	0	0	0	0	0	0	0	1	3	0	0	0	1	3	0	0	0	1	0	1	0	0	0	0	0
8961365	508	1	3	0	0	1	2	0	1	0	0	0	0	0	1	0	0	0	0	0	0	0	0	0	1	0	0	0	0	0	0	0	3	0	0	0	1	3	0	0	0	1	4	0	0	0	0	0	0
9031909	509	1	3	0	0	1	2	0	1	0	0	0	0	0	1	0	0	0	0	0	0	0	0	0	1	0	0	0	0	0	0	0	3	0	0	0	1	3	0	0	0	1	0	1	0	0	0	0	0
9397311	510	1	3	0	0	1	2	0	1	0	0	0	0	0	1	0	0	0	0	0	0	0	0	0	1	0	0	0	0	0	0	0	3	0	0	0	1	3	0	0	0	1	0	1	0	0	0	0	0
2092435	511	1	1	1	0	0	2	0	1	0	0	0	0	0	1	0	0	0	0	0	0	0	0	2	3	0	0	0	0	1	1	3	3	0	0	0	1	3	0	0	0	1	4	0	0	0	0	0	0
8986421	512	1	1	1	0	0	1	1	0	0	0	0	0	0	1	1	0	0	0	0	0	0	0	2	0	0	0	0	0	0	0	1	0	1	0	0	0	3	0	0	0	1	1	0	1	0	0	0	0
8926776	513	1	1	1	0	0	1	1	0	0	0	0	0	0	1	0	0	0	0	0	0	1	0	2	0	0	0	0	0	0	0	1	3	0	0	0	1	3	0	0	0	1	4	0	0	0	0	0	0
9474927	514	1	3	0	0	1	1	1	0	0	0	0	0	0	1	0	0	0	0	0	0	0	0	2	0	0	0	0	0	0	0	1	3	0	0	0	1	3	0	0	0	1	4	0	0	0	0	0	0
1575889	515	1	3	0	0	1	3	0	0	1	0	0	0	0	1	0	0	0	0	0	0	0	0	2	0	0	0	0	0	0	0	1	3	0	0	0	1	3	0	0	0	1	4	0	0	0	0	0	0
9477160	516	1	3	0	0	1	2	0	1	0	0	0	0	0	1	1	0	0	0	0	0	1	0	2	0	0	0	0	0	0	0	1	3	0	0	0	1	0	1	0	0	0	4	0	0	0	0	0	0
9474490	517	1	3	0	0	1	2	0	1	0	0	0	0	0	1	0	0	0	0	0	0	0	0	2	0	0	0	0	0	0	0	1	3	0	0	0	1	0	1	0	0	0	4	0	0	0	0	0	0
9441851	518	1	3	0	0	1	2	0	1	0	0	0	0	0	1	1	0	0	0	0	0	0	0	0	1	0	0	0	0	0	0	0	3	0	0	0	1	3	0	0	0	1	4	0	0	0	0	0	0
9459066	519	1	1	1	0	0	5	0	0	0	0	1	0	0	1	0	0	0	0	0	0	0	0	0	1	0	0	0	0	0	0	0	3	0	0	0	1	0	1	0	0	0	4	0	0	0	0	0	0
9467115	520	1	3	0	0	1	2	0	1	0	0	0	0	0	1	0	0	0	0	0	0	0	0	0	1	0	0	0	0	0	0	0	3	0	0	0	1	3	0	0	0	1	4	0	0	0	0	0	0
8905456	521	1	3	0	0	1	2	0	1	0	0	0	0	0	1	0	0	0	0	0	0	0	0	0	1	0	0	0	0	0	0	0	3	0	0	0	1	3	0	0	0	1	4	0	0	0	0	0	0
9471674	522	1	1	1	0	0	6	0	0	0	0	0	1	0	1	0	0	0	0	0	0	0	0	0	1	0	0	0	0	0	0	0	3	0	0	0	1	3	0	0	0	1	4	0	0	0	0	0	0
9476753	523	1	3	0	0	1	2	0	1	0	0	0	0	0	1	0	0	0	0	0	0	0	0	0	1	0	0	0	0	0	0	0	3	0	0	0	1	3	0	0	0	1	4	0	0	0	0	0	0
9260232	524	1	1	1	0	0	2	0	1	0	0	0	0	0	1	1	0	0	0	0	0	0	0	0	1	0	0	0	0	0	0	0	3	0	0	0	1	0	1	0	0	0	4	0	0	0	0	0	0
9464684	525	1	1	1	0	0	6	0	0	0	0	0	1	0	1	0	0	0	0	0	0	0	0	0	1	0	0	0	0	0	0	0	3	0	0	0	1	3	0	0	0	1	4	0	0	0	0	0	0
9471501	526	1	3	0	0	1	7	0	0	0	0	0	0	1	1	0	0	0	0	0	0	0	0	2	0	0	0	0	0	0	0	1	3	0	0	0	1	0	1	0	0	0	4	0	0	0	0	0	0
9003325	527	1	1	1	0	0	2	0	1	0	0	0	0	0	1	0	0	0	0	0	0	0	0	1	0	0	0	0	1	0	0	0	0	1	0	0	0	3	0	0	0	1	0	1	0	0	0	0	0
9050235	528	1	1	1	0	0	6	0	0	0	0	0	1	0	1	1	0	0	0	0	0	0	0	2	0	0	0	0	0	0	0	1	0	1	0	0	0	3	0	0	0	1	0	1	0	0	0	0	0
9136090	529	1	1	1	0	0	6	0	0	0	0	0	1	0	1	1	0	0	0	0	0	0	0	2	0	0	0	0	0	0	0	1	0	1	0	0	0	3	0	0	0	1	0	1	0	0	0	0	0
9477163	530	1	3	0	0	1	2	0	1	0	0	0	0	0	1	0	0	0	0	0	0	0	0	0	1	0	0	0	0	0	0	0	3	0	0	0	1	3	0	0	0	1	4	0	0	0	0	0	0
9450297	531	1	1	1	0	0	1	1	0	0	0	0	0	0	1	1	0	0	0	0	0	0	0	2	0	0	0	0	0	0	0	1	3	0	0	0	1	0	1	0	0	0	4	0	0	0	0	0	0
2082816	532	1	1	1	0	0	6	0	0	0	0	0	1	0	1	1	0	0	0	0	0	0	0	2	0	0	0	0	0	0	0	1	3	0	0	0	1	3	0	0	0	1	4	0	0	0	0	0	0
9458841	533	1	1	1	0	0	2	0	1	0	0	0	0	0	1	1	0	0	0	0	0	0	0	1	0	1	0	0	0	0	0	0	3	0	0	0	1	3	0	0	0	1	4	0	0	0	0	0	0
9466190	534	1	1	1	0	0	1	1	0	0	0	0	0	0	1	1	0	0	0	0	0	0	0	2	0	0	0	0	0	0	0	1	3	0	0	0	1	3	0	0	0	1	0	1	0	0	0	0	0
8829301	535	1	3	0	0	1	2	0	1	0	0	0	0	0	1	0	0	0	0	0	0	0	0	0	1	0	0	0	0	0	0	0	3	0	0	0	1	3	0	0	0	1	4	0	0	0	0	0	0
9457955	536	1	1	1	0	0	2	0	1	0	0	0	0	0	1	0	0	0	0	0	0	0	0	0	1	0	0	0	0	0	0	0	3	0	0	0	1	3	0	0	0	1	0	1	0	0	0	0	0
9468068	537	1	3	0	0	1	2	0	1	0	0	0	0	0	1	0	0	0	0	0	0	0	0	0	1	0	0	0	0	0	0	0	3	0	0	0	1	3	0	0	0	1	4	0	0	0	0	0	0
9469954	538	1	1	1	0	0	2	0	1	0	0	0	0	0	1	1	0	0	0	0	0	0	0	1	0	1	0	0	0	0	0	0	3	0	0	0	1	0	1	0	0	0	0	1	0	0	0	0	0
1648585	539	1	3	0	0	1	1	1	0	0	0	0	0	0	1	0	0	0	0	0	0	0	0	0	1	0	0	0	0	0	0	0	3	0	0	0	1	3	0	0	0	1	0	1	0	0	0	0	0
1604339	540	1	3	0	0	1	1	1	0	0	0	0	0	0	1	0	0	0	0	0	0	0	0	2	0	0	0	0	0	0	0	1	3	0	0	0	1	3	0	0	0	1	0	1	0	0	0	0	0
9116399	541	1	3	0	0	1	2	0	1	0	0	0	0	0	1	0	0	0	0	0	0	0	0	2	3	0	0	0	0	0	0	3	3	0	0	0	1	3	0	0	0	1	0	1	0	0	0	0	0
9455259	542	1	1	1	0	0	4	0	0	0	1	0	0	0	1	0	0	0	0	0	0	0	0	2	0	0	0	0	0	0	0	1	3	0	0	0	1	3	0	0	0	1	4	0	0	0	0	0	0
9475183	543	1	3	0	0	1	2	0	1	0	0	0	0	0	1	1	0	0	0	0	0	0	0	2	0	0	0	0	0	0	0	1	3	0	0	0	1	3	0	0	0	1	4	0	0	0	0	0	0
9482386	544	1	3	0	0	1	2	0	1	0	0	0	0	0	1	0	0	0	0	0	0	0	0	2	0	0	0	0	0	0	0	1	3	0	0	0	1	0	1	0	0	0	4	0	0	0	0	0	0
9481969	545	1	3	0	0	1	2	0	1	0	0	0	0	0	1	1	0	0	0	0	0	0	0	2	0	0	0	0	0	0	0	1	3	0	0	0	1	0	1	0	0	0	4	0	0	0	0	0	0
9334906	546	1	3	0	0	1	2	0	1	0	0	0	0	0	1	0	0	0	0	0	0	0	0	0	1	0	0	0	0	0	0	0	3	0	0	0	1	3	0	0	0	1	4	0	0	0	0	0	0
9456744	547	1	3	0	0	1	2	0	1	0	0	0	0	0	1	0	0	0	0	0	0	0	0	0	1	0	0	0	0	0	0	0	3	0	0	0	1	0	1	0	0	0	4	0	0	0	0	0	0
1305211	548	1	1	1	0	0	2	0	1	0	0	0	0	0	1	1	0	0	0	0	0	0	0	1	0	1	0	0	0	0	0	0	3	0	0	0	1	3	0	0	0	1	4	0	0	0	0	0	0
1601028	549	1	3	0	0	1	2	0	1	0	0	0	0	0	1	0	0	0	0	0	0	0	0	0	1	0	0	0	0	0	0	0	3	0	0	0	1	3	0	0	0	1	4	0	0	0	0	0	0
9488892	550	1	3	0	0	1	4	0	0	0	1	0	0	0	1	0	0	0	0	0	0	0	0	2	0	0	0	0	0	0	0	1	3	0	0	0	1	0	1	0	0	0	4	0	0	0	0	0	0
9308913	551	1	3	0	0	1	1	1	0	0	0	0	0	0	1	0	0	0	0	0	0	0	0	2	0	0	0	0	0	0	0	1	0	1	0	0	0	3	0	0	0	1	4	0	0	0	0	0	0
2167007	552	1	3	0	0	1	1	1	0	0	0	0	0	0	1	1	0	0	0	0	0	0	0	1	0	0	0	0	0	1	1	0	3	0	0	0	1	0	1	0	0	0	4	0	0	0	0	0	0
9345801	553	1	3	0	0	1	2	0	1	0	0	0	0	0	1	0	0	0	0	0	0	0	0	0	1	0	0	0	0	0	0	0	3	0	0	0	1	0	1	0	0	0	4	0	0	0	0	0	0
9473026	554	1	3	0	0	1	2	0	1	0	0	0	0	0	1	0	0	0	0	0	0	0	0	0	1	0	0	0	0	0	0	0	3	0	0	0	1	3	0	0	0	1	4	0	0	0	0	0	0
9496132	555	1	1	1	0	0	1	1	0	0	0	0	0	0	1	0	0	0	0	0	0	0	0	1	0	1	0	0	0	0	0	0	3	0	0	0	1	0	1	0	0	0	4	0	0	0	0	0	0
9471040	556	1	1	1	0	0	1	1	0	0	0	0	0	0	1	1	0	0	0	0	0	0	0	2	0	0	0	0	0	0	0	1	3	0	0	0	1	3	0	0	0	1	4	0	0	0	0	0	0
8888209	557	1	3	0	0	1	2	0	1	0	0	0	0	0	1	0	0	0	0	0	0	0	0	1	0	0	1	0	0	0	0	0	3	0	0	0	1	3	0	0	0	1	0	1	0	0	0	0	0
8899346	558	1	1	1	0	0	6	0	0	0	0	0	1	0	1	1	0	0	0	0	0	0	0	2	0	0	0	0	0	0	0	1	3	0	0	0	1	3	0	0	0	1	4	0	0	0	0	0	0
9475857	559	1	2	0	1	0	2	0	1	0	0	0	0	0	1	1	0	0	0	0	0	0	0	0	1	0	0	0	0	0	0	0	3	0	0	0	1	0	1	0	0	0	0	1	0	0	0	0	0
9482110	560	1	1	1	0	0	7	0	0	0	0	0	0	1	1	0	0	0	0	0	0	0	0	0	1	0	0	0	0	0	0	0	3	0	0	0	1	0	1	0	0	0	4	0	0	0	0	0	0
9250876	561	1	3	0	0	1	2	0	1	0	0	0	0	0	1	0	0	0	0	0	0	0	0	0	1	0	0	0	0	0	0	0	3	0	0	0	1	3	0	0	0	1	0	1	0	0	0	0	0
9450197	562	1	3	0	0	1	2	0	1	0	0	0	0	0	1	0	0	0	0	0	0	0	0	0	1	0	0	0	0	0	0	0	3	0	0	0	1	3	0	0	0	1	0	1	0	0	0	0	0
9481145	563	1	3	0	0	1	2	0	1	0	0	0	0	0	1	0	0	0	0	0	0	0	0	0	1	0	0	0	0	0	0	0	3	0	0	0	1	3	0	0	0	1	4	0	0	0	0	0	0
9486872	564	1	1	1	0	0	2	0	1	0	0	0	0	0	1	0	0	0	0	0	0	0	0	0	1	0	0	0	0	0	0	0	3	0	0	0	1	3	0	0	0	1	0	1	0	0	0	0	0
1237850	565	1	1	1	0	0	4	0	0	0	1	0	0	0	1	1	0	0	0	0	0	0	0	0	1	0	0	0	0	0	0	0	0	1	0	0	0	3	0	0	0	1	0	1	0	0	0	0	0
8811381	566	1	1	1	0	0	2	0	1	0	0	0	0	0	1	0	0	0	0	0	0	0	0	0	1	0	0	0	0	0	0	0	0	1	0	0	0	3	0	0	0	1	0	1	0	0	0	0	0
9410214	567	1	2	0	1	0	2	0	1	0	0	0	0	0	1	1	0	0	0	0	0	0	0	0	1	0	0	0	0	0	0	0	3	0	0	0	1	0	1	0	0	0	0	1	0	0	0	0	0
9425011	568	1	2	0	1	0	2	0	1	0	0	0	0	0	1	0	0	0	0	0	0	0	0	0	1	0	0	0	0	0	0	0	3	0	0	0	1	0	1	0	0	0	0	1	0	0	0	0	0
9447004	569	1	3	0	0	1	2	0	1	0	0	0	0	0	1	0	0	0	0	0	0	0	0	0	1	0	0	0	0	0	0	0	3	0	0	0	1	3	0	0	0	1	0	1	0	0	0	0	0
1300297	570	1	1	1	0	0	2	0	1	0	0	0	0	0	1	0	0	0	0	0	0	0	0	0	1	0	0	0	0	0	0	0	0	1	0	0	0	0	1	0	0	0	4	0	0	0	0	0	0
9500176	571	1	3	0	0	1	2	0	1	0	0	0	0	0	1	1	0	0	0	0	0	0	0	0	1	0	0	0	0	0	0	0	3	0	0	0	1	0	1	0	0	0	4	0	0	0	0	0	0
1377072	572	1	3	0	0	1	2	0	1	0	0	0	0	0	1	0	0	0	0	0	0	0	0	1	0	0	0	0	1	1	0	0	3	0	0	0	1	3	0	0	0	1	4	0	0	0	0	0	0
9481949	573	1	1	1	0	0	2	0	1	0	0	0	0	0	1	0	0	0	0	0	0	0	0	1	0	1	0	0	0	0	0	0	3	0	0	0	1	0	1	0	0	0	4	0	0	0	0	0	0
9494552	574	1	1	1	0	0	2	0	1	0	0	0	0	0	1	0	0	0	0	0	0	0	0	1	0	1	0	0	0	0	0	0	3	0	0	0	1	0	1	0	0	0	0	1	0	0	0	0	0
1236630	575	1	2	0	1	0	2	0	1	0	0	0	0	0	1	1	0	0	0	0	0	0	0	0	1	0	0	0	0	0	0	0	0	1	0	0	0	3	0	0	0	1	0	1	0	0	0	0	0
6394132	576	1	1	1	0	0	2	0	1	0	0	0	0	0	1	1	0	0	0	0	0	0	0	1	0	1	0	0	0	0	0	0	0	1	0	0	0	3	0	0	0	1	0	1	0	0	0	0	0
8926362	577	1	3	0	0	1	2	0	1	0	0	0	0	0	1	0	0	0	0	0	0	0	0	2	0	0	0	0	0	0	0	1	3	0	0	0	1	3	0	0	0	1	4	0	0	0	0	0	0
9500716	578	1	3	0	0	1	2	0	1	0	0	0	0	0	1	0	0	0	0	0	0	0	0	2	0	0	0	0	0	0	0	1	3	0	0	0	1	3	0	0	0	1	4	0	0	0	0	0	0
9503531	579	1	3	0	0	1	2	0	1	0	0	0	0	0	1	1	0	0	0	0	0	0	0	2	0	0	0	0	0	0	0	1	3	0	0	0	1	3	0	0	0	1	4	0	0	0	0	0	0
9504488	580	1	3	0	0	1	4	0	0	0	1	0	0	0	1	1	0	0	0	0	0	0	0	2	0	0	0	0	0	0	0	1	3	0	0	0	1	3	0	0	0	1	4	0	0	0	0	0	0
9479579	581	1	1	1	0	0	6	0	0	0	0	0	1	0	0	1	0	0	0	0	0	1	0	2	0	0	0	0	0	0	0	1	0	1	0	0	0	3	0	0	0	1	4	0	0	0	0	0	0
9159689	582	1	1	1	0	0	6	0	0	0	0	0	1	0	1	0	0	0	0	0	0	0	0	0	1	0	0	0	0	0	0	0	0	1	0	0	0	0	1	0	0	0	0	1	0	0	0	0	0
1761459	583	1	2	0	1	0	6	0	0	0	0	0	1	0	1	0	0	0	0	0	0	0	0	0	1	0	0	0	0	0	0	0	3	0	0	0	1	3	0	0	0	1	4	0	0	0	0	0	0
9504968	584	1	3	0	0	1	2	0	1	0	0	0	0	0	1	1	0	0	0	0	0	0	0	2	0	0	0	0	0	0	0	1	3	0	0	0	1	3	0	0	0	1	4	0	0	0	0	0	0
2203902	585	1	3	0	0	1	2	0	1	0	0	0	0	0	1	0	0	0	0	0	0	0	0	1	0	0	0	0	0	1	0	0	3	0	0	0	1	3	0	0	0	1	4	0	0	0	0	0	0
8877744	586	1	3	0	0	1	2	0	1	0	0	0	0	0	1	0	0	0	0	0	0	0	0	2	0	0	0	0	0	0	0	1	0	1	0	0	0	3	0	0	0	1	4	0	0	0	0	0	0
9141020	587	1	3	0	0	1	2	0	1	0	0	0	0	0	1	0	0	0	0	0	0	0	0	0	1	0	0	0	0	0	0	0	3	0	0	0	1	3	0	0	0	1	0	1	0	0	0	0	0
9471871	588	1	3	0	0	1	2	0	1	0	0	0	0	0	1	0	0	0	0	0	0	0	0	1	0	0	0	0	0	1	1	0	3	0	0	0	1	3	0	0	0	1	0	1	0	0	0	0	0
9050287	589	1	3	0	0	1	3	0	0	1	0	0	0	0	1	0	0	0	0	0	0	0	0	0	1	0	0	0	0	0	0	0	3	0	0	0	1	3	0	0	0	1	0	1	0	0	0	0	0
9145058	590	1	3	0	0	1	2	0	1	0	0	0	0	0	1	0	0	0	0	0	0	0	0	1	0	1	0	0	0	0	0	0	3	0	0	0	1	3	0	0	0	1	4	0	0	0	0	0	0
9364473	591	1	3	0	0	1	2	0	1	0	0	0	0	0	1	0	0	0	0	0	0	0	0	1	0	1	0	0	0	0	0	0	3	0	0	0	1	3	0	0	0	1	2	0	0	1	0	0	0
9506348	592	1	2	0	1	0	2	0	1	0	0	0	0	0	1	0	0	0	0	0	0	0	0	0	1	0	0	0	0	0	0	0	3	0	0	0	1	3	0	0	0	1	4	0	0	0	0	0	0
9479309	593	1	1	1	0	0	1	1	0	0	0	0	0	0	1	0	0	0	0	0	0	0	0	2	0	0	0	0	0	0	0	1	3	0	0	0	1	3	0	0	0	1	4	0	0	0	0	0	0
2078313	594	1	3	0	0	1	2	0	1	0	0	0	0	0	1	0	0	0	0	0	0	0	0	0	1	0	0	0	0	0	0	0	3	0	0	0	1	3	0	0	0	1	4	0	0	0	0	0	0
9480167	595	1	3	0	0	1	4	0	0	0	1	0	0	0	0	1	0	0	0	0	0	0	0	1	0	1	0	0	0	0	1	0	3	0	0	0	1	0	1	0	0	0	4	0	0	0	0	0	0
9495191	596	1	1	1	0	0	2	0	1	0	0	0	0	0	1	0	0	0	0	0	0	0	0	0	1	0	0	0	0	0	0	0	3	0	0	0	1	0	1	0	0	0	4	0	0	0	0	0	0
9486212	597	1	3	0	0	1	1	1	0	0	0	0	0	0	1	0	0	0	0	0	0	0	0	1	0	0	1	0	0	0	0	0	3	0	0	0	1	3	0	0	0	1	4	0	0	0	0	0	0
9493674	598	1	1	1	0	0	3	0	0	1	0	0	0	0	1	1	0	0	0	0	0	0	0	1	0	0	0	0	1	0	0	0	3	0	0	0	1	3	0	0	0	1	4	0	0	0	0	0	0
9337879	599	1	1	1	0	0	2	0	1	0	0	0	0	0	1	0	0	0	0	0	0	0	0	0	1	0	0	0	0	0	0	0	0	1	0	0	0	3	0	0	0	1	0	1	0	0	0	0	0
9435306	600	1	1	1	0	0	3	0	0	1	0	0	0	0	1	0	1	0	0	0	0	0	0	1	0	1	0	0	0	0	0	0	3	0	0	0	1	2	0	0	1	0	0	1	0	0	0	0	0
1604000	601	1	3	0	0	1	6	0	0	0	0	0	1	0	1	0	0	0	0	0	0	0	0	2	0	0	0	0	0	0	0	1	3	0	0	0	1	0	1	0	0	0	4	0	0	0	0	0	0
9517901	602	1	3	0	0	1	2	0	1	0	0	0	0	0	0	1	0	0	0	0	0	0	0	2	0	0	0	0	0	0	0	1	3	0	0	0	1	0	1	0	0	0	4	0	0	0	0	0	0
9510292	603	1	3	0	0	1	2	0	1	0	0	0	0	0	1	0	0	0	0	0	0	0	0	2	0	0	0	0	0	0	0	1	3	0	0	0	1	3	0	0	0	1	4	0	0	0	0	0	0
9508512	604	1	3	0	0	1	2	0	1	0	0	0	0	0	1	0	0	0	0	0	0	0	0	0	1	0	0	0	0	0	0	0	3	0	0	0	1	0	1	0	0	0	4	0	0	0	0	0	0
1443537	605	1	1	1	0	0	6	0	0	0	0	0	1	0	1	0	0	0	0	0	0	0	0	0	1	0	0	0	0	0	0	0	3	0	0	0	1	3	0	0	0	1	1	0	1	0	0	0	0
2268443	606	1	2	0	1	0	2	0	1	0	0	0	0	0	1	1	0	0	0	0	0	0	0	2	0	0	0	0	0	0	0	1	3	0	0	0	1	3	0	0	0	1	0	1	0	0	0	0	0
1254772	607	1	1	1	0	0	2	0	1	0	0	0	0	0	1	0	0	0	0	0	0	0	0	0	1	0	0	0	0	0	0	0	3	0	0	0	1	3	0	0	0	1	4	0	0	0	0	0	0
1490717	608	1	1	1	0	0	2	0	1	0	0	0	0	0	1	1	0	0	0	0	0	0	0	1	0	1	0	0	0	0	0	0	0	1	0	0	0	3	0	0	0	1	0	1	0	0	0	0	0
9519873	609	1	1	1	0	0	2	0	1	0	0	0	0	0	1	1	0	0	0	0	0	0	0	0	1	0	0	0	0	0	0	0	3	0	0	0	1	3	0	0	0	1	0	1	0	0	0	0	0
9309950	610	1	2	0	1	0	2	0	1	0	0	0	0	0	1	0	0	0	0	0	0	0	0	0	1	0	0	0	0	0	0	0	0	1	0	0	0	3	0	0	0	1	0	1	0	0	0	0	0
9476317	611	1	2	0	1	0	2	0	1	0	0	0	0	0	1	0	0	0	0	0	0	0	0	0	1	0	0	0	0	0	0	0	0	1	0	0	0	3	0	0	0	1	4	0	0	0	0	0	0
1178872	612	1	1	1	0	0	6	0	0	0	0	0	1	0	1	1	0	0	0	0	0	0	0	2	0	0	0	0	0	0	0	1	0	1	0	0	0	3	0	0	0	1	4	0	0	0	0	0	0
9420982	613	1	3	0	0	1	2	0	1	0	0	0	0	0	1	0	0	0	0	0	0	0	0	0	1	0	0	0	0	0	0	0	3	0	0	0	1	3	0	0	0	1	4	0	0	0	0	0	0
9471517	614	1	2	0	1	0	7	0	0	0	0	0	0	1	1	0	0	0	0	0	0	0	0	0	1	0	0	0	0	0	0	0	3	0	0	0	1	0	1	0	0	0	0	1	0	0	0	0	0
9490769	615	1	3	0	0	1	2	0	1	0	0	0	0	0	1	0	0	0	0	0	0	0	0	0	1	0	0	0	0	0	0	0	0	1	0	0	0	3	0	0	0	1	0	1	0	0	0	0	0
1828675	616	1	1	1	0	0	6	0	0	0	0	0	1	0	1	0	0	0	0	0	0	0	0	2	0	0	0	0	0	0	0	1	3	0	0	0	1	3	0	0	0	1	0	1	0	0	0	0	0
9451211	617	1	3	0	0	1	2	0	1	0	0	0	0	0	1	0	0	0	0	0	0	0	0	0	1	0	0	0	0	0	0	0	3	0	0	0	1	3	0	0	0	1	4	0	0	0	0	0	0
1700126	618	1	1	1	0	0	6	0	0	0	0	0	1	0	1	0	0	0	0	0	0	0	0	2	0	0	0	0	0	0	0	1	3	0	0	0	1	0	1	0	0	0	4	0	0	0	0	0	0
2177871	619	1	3	0	0	1	2	0	1	0	0	0	0	0	1	0	0	0	0	0	0	0	0	0	1	0	0	0	0	0	0	0	0	1	0	0	0	3	0	0	0	1	4	0	0	0	0	0	0
9425463	620	1	3	0	0	1	4	0	0	0	1	0	0	0	1	0	0	0	0	0	0	0	0	1	0	1	0	0	0	0	0	0	3	0	0	0	1	3	0	0	0	1	4	0	0	0	0	0	0
9490714	621	1	1	1	0	0	2	0	1	0	0	0	0	0	1	0	1	0	0	0	0	0	0	0	1	0	0	0	0	0	0	0	3	0	0	0	1	3	0	0	0	1	0	1	0	0	0	0	0
5192906	622	1	1	1	0	0	2	0	1	0	0	0	0	0	1	0	0	0	0	0	0	0	0	0	1	0	0	0	0	0	0	0	3	0	0	0	1	3	0	0	0	1	0	1	0	0	0	0	0
9175241	623	1	3	0	0	1	2	0	1	0	0	0	0	0	1	0	0	0	0	0	0	0	0	1	0	1	0	0	0	0	0	0	3	0	0	0	1	3	0	0	0	1	0	1	0	0	0	0	0
2031978	624	1	1	1	0	0	1	1	0	0	0	0	0	0	1	1	1	0	0	0	0	0	0	2	0	0	0	0	0	0	0	1	3	0	0	0	1	3	0	0	0	1	4	0	0	0	0	0	0
1723068	625	1	2	0	1	0	6	0	0	0	0	0	1	0	1	0	0	0	0	0	0	0	0	1	0	0	0	0	1	0	0	0	3	0	0	0	1	3	0	0	0	1	0	1	0	0	0	0	0
1767597	626	1	1	1	0	0	1	1	0	0	0	0	0	0	1	0	0	0	0	0	0	0	0	2	0	0	0	0	0	0	0	1	3	0	0	0	1	3	0	0	0	1	4	0	0	0	0	0	0
8999635	627	1	1	1	0	0	2	0	1	0	0	0	0	0	1	1	0	0	0	0	0	0	0	0	1	0	0	0	0	0	0	0	3	0	0	0	1	0	1	0	0	0	4	0	0	0	0	0	0
9497825	628	1	3	0	0	1	2	0	1	0	0	0	0	0	1	0	0	0	0	0	0	0	0	0	1	0	0	0	0	0	0	0	3	0	0	0	1	3	0	0	0	1	0	1	0	0	0	0	0
9525151	629	1	3	0	0	1	2	0	1	0	0	0	0	0	0	1	0	0	0	0	0	0	0	2	0	0	0	0	0	0	0	1	3	0	0	0	1	3	0	0	0	1	4	0	0	0	0	0	0
9538621	630	1	3	0	0	1	2	0	1	0	0	0	0	0	1	1	0	0	0	0	0	0	0	2	0	0	0	0	0	0	0	1	3	0	0	0	1	0	1	0	0	0	4	0	0	0	0	0	0
9510272	631	1	3	0	0	1	2	0	1	0	0	0	0	0	1	0	0	0	0	0	0	0	0	2	0	0	0	0	0	0	0	1	3	0	0	0	1	3	0	0	0	1	4	0	0	0	0	0	0
9332891	632	1	2	0	1	0	6	0	0	0	0	0	1	0	1	0	0	0	0	0	0	0	0	2	0	0	0	0	0	0	0	1	0	1	0	0	0	3	0	0	0	1	4	0	0	0	0	0	0
9040452	633	1	1	1	0	0	6	0	0	0	0	0	1	0	1	0	0	0	0	0	0	0	0	2	0	0	0	0	0	0	0	1	3	0	0	0	1	3	0	0	0	1	0	1	0	0	0	0	0
9498476	634	1	1	1	0	0	7	0	0	0	0	0	0	1	1	0	0	0	0	0	0	0	0	0	1	0	0	0	0	0	0	0	0	1	0	0	0	0	1	0	0	0	0	1	0	0	0	0	0
1585714	635	1	2	0	1	0	2	0	1	0	0	0	0	0	1	0	0	0	0	0	0	0	0	0	1	0	0	0	0	0	0	0	3	0	0	0	1	3	0	0	0	1	0	1	0	0	0	0	0
9514209	636	1	1	1	0	0	2	0	1	0	0	0	0	0	1	0	0	0	0	0	0	0	0	2	0	0	0	0	0	0	0	1	3	0	0	0	1	3	0	0	0	1	4	0	0	0	0	0	0
9524664	637	1	3	0	0	1	2	0	1	0	0	0	0	0	1	0	0	0	0	0	0	0	0	2	0	0	0	0	0	0	0	1	3	0	0	0	1	3	0	0	0	1	0	1	0	0	0	0	0
5257922	638	1	3	0	0	1	2	0	1	0	0	0	0	0	1	0	0	0	0	0	0	0	0	0	1	0	0	0	0	0	0	0	3	0	0	0	1	3	0	0	0	1	4	0	0	0	0	0	0
9503058	639	1	3	0	0	1	2	0	1	0	0	0	0	0	1	0	0	0	0	0	0	0	0	0	1	0	0	0	0	0	0	0	3	0	0	0	1	0	1	0	0	0	4	0	0	0	0	0	0
9506533	640	1	1	1	0	0	2	0	1	0	0	0	0	0	1	0	0	0	0	0	0	0	0	0	1	0	0	0	0	0	0	0	3	0	0	0	1	0	1	0	0	0	4	0	0	0	0	0	0
9335706	641	1	2	0	1	0	2	0	1	0	0	0	0	0	1	0	0	0	0	0	0	0	0	0	1	0	0	0	0	0	0	0	0	1	0	0	0	3	0	0	0	1	0	1	0	0	0	0	0
9507739	642	1	1	1	0	0	2	0	1	0	0	0	0	0	1	0	0	0	0	0	0	0	0	0	1	0	0	0	0	0	0	0	0	1	0	0	0	3	0	0	0	1	0	1	0	0	0	0	0
9423469	643	1	3	0	0	1	2	0	1	0	0	0	0	0	1	0	0	0	0	0	0	0	0	2	0	0	0	0	0	0	0	1	3	0	0	0	1	3	0	0	0	1	4	0	0	0	0	0	0
9540494	644	1	3	0	0	1	2	0	1	0	0	0	0	0	1	0	0	0	0	0	0	0	0	2	0	0	0	0	0	0	0	1	3	0	0	0	1	3	0	0	0	1	4	0	0	0	0	0	0
1343535	645	1	3	0	0	1	2	0	1	0	0	0	0	0	1	0	0	0	0	0	0	0	0	2	0	0	0	0	0	0	0	1	3	0	0	0	1	3	0	0	0	1	4	0	0	0	0	0	0
989549	646	1	1	1	0	0	4	0	0	0	1	0	0	0	1	1	0	0	0	0	0	0	0	0	1	0	0	0	0	0	0	0	2	0	0	1	0	3	0	0	0	1	4	0	0	0	0	0	0
9492317	647	1	1	1	0	0	2	0	1	0	0	0	0	0	1	0	0	0	0	0	0	0	0	0	1	0	0	0	0	0	0	0	3	0	0	0	1	3	0	0	0	1	4	0	0	0	0	0	0
9493920	648	1	3	0	0	1	2	0	1	0	0	0	0	0	1	0	0	0	0	0	0	0	0	0	1	0	0	0	0	0	0	0	3	0	0	0	1	0	1	0	0	0	4	0	0	0	0	0	0
9523899	649	1	3	0	0	1	2	0	1	0	0	0	0	0	1	0	0	0	0	0	0	0	0	0	1	0	0	0	0	0	0	0	3	0	0	0	1	3	0	0	0	1	4	0	0	0	0	0	0
9167220	650	1	3	0	0	1	3	0	0	1	0	0	0	0	1	1	0	0	0	0	0	0	0	0	1	0	0	0	0	0	0	0	0	1	0	0	0	0	1	0	0	0	0	1	0	0	0	0	0
9467369	651	1	2	0	1	0	1	1	0	0	0	0	0	0	1	0	0	0	0	0	0	0	0	2	0	0	0	0	0	0	0	1	3	0	0	0	1	3	0	0	0	1	0	1	0	0	0	0	0
1803179	652	1	3	0	0	1	2	0	1	0	0	0	0	0	1	0	0	0	0	0	0	0	0	0	1	0	0	0	0	0	0	0	3	0	0	0	1	0	1	0	0	0	4	0	0	0	0	0	0
1813074	653	1	3	0	0	1	2	0	1	0	0	0	0	0	1	0	0	0	0	0	0	0	0	0	1	0	0	0	0	0	0	0	3	0	0	0	1	0	1	0	0	0	4	0	0	0	0	0	0
9081246	654	1	3	0	0	1	2	0	1	0	0	0	0	0	1	1	0	0	0	0	0	0	0	0	1	0	0	0	0	0	0	0	3	0	0	0	1	0	1	0	0	0	4	0	0	0	0	0	0
1587593	655	1	3	0	0	1	2	0	1	0	0	0	0	0	1	0	0	0	0	0	0	0	0	1	0	1	0	0	0	0	0	0	3	0	0	0	1	3	0	0	0	1	0	1	0	0	0	0	0
8905414	656	1	1	1	0	0	2	0	1	0	0	0	0	0	1	0	0	0	0	0	0	0	0	0	1	0	0	0	0	0	0	0	0	1	0	0	0	3	0	0	0	1	0	1	0	0	0	0	0
1151367	657	1	1	1	0	0	2	0	1	0	0	0	0	0	1	0	0	0	0	0	0	0	0	0	1	0	0	0	0	0	0	0	3	0	0	0	1	0	1	0	0	0	4	0	0	0	0	0	0
9167135	658	1	3	0	0	1	2	0	1	0	0	0	0	0	1	0	0	0	0	0	0	0	0	0	1	0	0	0	0	0	0	0	3	0	0	0	1	3	0	0	0	1	4	0	0	0	0	0	0
9471418	659	1	3	0	0	1	2	0	1	0	0	0	0	0	1	0	0	0	0	0	0	0	0	0	1	0	0	0	0	0	0	0	3	0	0	0	1	3	0	0	0	1	0	1	0	0	0	0	0
9534416	660	1	3	0	0	1	2	0	1	0	0	0	0	0	1	0	0	0	0	0	0	0	0	1	0	1	0	0	0	0	0	0	3	0	0	0	1	3	0	0	0	1	4	0	0	0	0	0	0
9454745	661	1	1	1	0	0	1	1	0	0	0	0	0	0	0	1	0	0	0	0	0	1	0	2	0	0	0	0	0	0	0	1	3	0	0	0	1	3	0	0	0	1	4	0	0	0	0	0	0
9203908	662	1	3	0	0	1	1	1	0	0	0	0	0	0	1	0	0	0	0	0	0	1	0	2	0	0	0	0	0	0	0	1	3	0	0	0	1	3	0	0	0	1	4	0	0	0	0	0	0
9539459	663	1	1	1	0	0	6	0	0	0	0	0	1	0	1	1	0	0	0	0	0	0	0	2	0	0	0	0	0	0	0	1	3	0	0	0	1	0	1	0	0	0	4	0	0	0	0	0	0
9538873	664	1	3	0	0	1	2	0	1	0	0	0	0	0	1	1	0	0	0	0	0	0	0	2	0	0	0	0	0	0	0	1	3	0	0	0	1	0	1	0	0	0	4	0	0	0	0	0	0
9547846	665	1	3	0	0	1	2	0	1	0	0	0	0	0	0	1	0	0	0	0	0	0	0	2	0	0	0	0	0	0	0	1	3	0	0	0	1	0	1	0	0	0	4	0	0	0	0	0	0
8875575	666	1	3	0	0	1	2	0	1	0	0	0	0	0	1	0	0	0	0	0	0	0	0	1	0	1	0	0	0	0	0	0	3	0	0	0	1	0	1	0	0	0	0	1	0	0	0	0	0
8982726	667	1	1	1	0	0	2	0	1	0	0	0	0	0	1	0	0	0	0	0	0	0	0	0	1	0	0	0	0	0	0	0	3	0	0	0	1	0	1	0	0	0	0	1	0	0	0	0	0
9538616	668	1	3	0	0	1	2	0	1	0	0	0	0	0	0	1	0	0	0	0	0	0	0	2	0	0	0	0	0	0	0	1	3	0	0	0	1	0	1	0	0	0	4	0	0	0	0	0	0
9539228	669	1	3	0	0	1	2	0	1	0	0	0	0	0	1	0	0	0	0	0	0	0	0	2	0	0	0	0	0	0	0	1	3	0	0	0	1	0	1	0	0	0	4	0	0	0	0	0	0
1503893	670	1	1	1	0	0	2	0	1	0	0	0	0	0	1	1	0	0	0	0	0	0	0	1	0	1	0	0	0	0	0	0	0	1	0	0	0	0	1	0	0	0	0	1	0	0	0	0	0
918377	671	1	1	1	0	0	2	0	1	0	0	0	0	0	1	1	0	0	0	0	0	0	0	1	0	1	0	0	0	0	0	0	0	1	0	0	0	3	0	0	0	1	0	1	0	0	0	0	0
1846563	672	1	1	1	0	0	6	0	0	0	0	0	1	0	1	1	0	0	0	0	0	0	0	2	0	0	0	0	0	0	0	1	3	0	0	0	1	3	0	0	0	1	4	0	0	0	0	0	0
1717704	673	1	1	1	0	0	2	0	1	0	0	0	0	0	1	0	0	0	0	0	0	0	0	0	1	0	0	0	0	0	0	0	0	1	0	0	0	3	0	0	0	1	4	0	0	0	0	0	0
2658438	674	1	3	0	0	1	2	0	1	0	0	0	0	0	1	0	0	0	0	0	0	0	0	0	1	0	0	0	0	0	0	0	3	0	0	0	1	0	1	0	0	0	0	1	0	0	0	0	0
9540670	675	1	1	1	0	0	6	0	0	0	0	0	1	0	1	1	0	0	0	0	0	0	0	0	1	0	0	0	0	0	0	0	3	0	0	0	1	0	1	0	0	0	4	0	0	0	0	0	0
1436674	676	1	3	0	0	1	2	0	1	0	0	0	0	0	1	0	0	0	0	0	0	0	0	0	1	0	0	0	0	0	0	0	3	0	0	0	1	0	1	0	0	0	0	1	0	0	0	0	0
1414492	677	1	2	0	1	0	1	1	0	0	0	0	0	0	1	0	0	0	0	0	0	0	0	2	0	0	0	0	0	0	0	1	3	0	0	0	1	3	0	0	0	1	4	0	0	0	0	0	0
9391044	678	1	3	0	0	1	2	0	1	0	0	0	0	0	1	0	0	0	0	0	0	0	0	0	1	0	0	0	0	0	0	0	3	0	0	0	1	0	1	0	0	0	1	0	1	0	0	0	0
9540869	679	1	1	1	0	0	2	0	1	0	0	0	0	0	1	0	0	0	0	0	0	0	0	0	1	0	0	0	0	0	0	0	3	0	0	0	1	0	1	0	0	0	4	0	0	0	0	0	0
9556372	680	1	3	0	0	1	2	0	1	0	0	0	0	0	1	0	0	0	0	0	0	0	0	0	1	0	0	0	0	0	0	0	3	0	0	0	1	3	0	0	0	1	4	0	0	0	0	0	0
9447853	681	1	3	0	0	1	2	0	1	0	0	0	0	0	1	0	0	0	0	0	0	0	0	1	0	0	0	0	0	1	0	0	3	0	0	0	1	3	0	0	0	1	0	1	0	0	0	0	0
9527046	682	1	3	0	0	1	2	0	1	0	0	0	0	0	1	0	0	0	0	0	0	0	0	1	0	1	0	0	0	0	1	0	3	0	0	0	1	3	0	0	0	1	0	1	0	0	0	0	0
1074771	683	1	1	1	0	0	2	0	1	0	0	0	0	0	1	1	0	0	0	0	0	0	0	0	1	0	0	0	0	0	0	0	3	0	0	0	1	3	0	0	0	1	1	0	1	0	0	0	0
2636186	684	1	3	0	0	1	2	0	1	0	0	0	0	0	1	0	0	0	0	0	0	0	0	0	1	0	0	0	0	0	0	0	3	0	0	0	1	3	0	0	0	1	0	1	0	0	0	0	0
9459285	685	1	2	0	1	0	2	0	1	0	0	0	0	0	1	0	0	0	0	0	0	0	0	0	1	0	0	0	0	0	0	0	0	1	0	0	0	3	0	0	0	1	0	1	0	0	0	0	0
1375187	686	1	1	1	0	0	1	1	0	0	0	0	0	0	1	1	1	0	0	0	0	0	0	2	0	0	0	0	0	0	0	1	3	0	0	0	1	3	0	0	0	1	4	0	0	0	0	0	0
9488364	687	1	3	0	0	1	2	0	1	0	0	0	0	0	1	0	0	0	0	0	0	0	0	1	0	0	0	0	1	0	0	0	0	1	0	0	0	3	0	0	0	1	4	0	0	0	0	0	0
9555691	688	1	3	0	0	1	2	0	1	0	0	0	0	0	1	0	0	0	0	0	0	0	0	2	0	0	0	0	0	0	0	1	3	0	0	0	1	3	0	0	0	1	4	0	0	0	0	0	0
9540773	689	1	2	0	1	0	6	0	0	0	0	0	1	0	1	0	0	0	0	0	0	0	0	2	0	0	0	0	0	0	0	1	3	0	0	0	1	3	0	0	0	1	4	0	0	0	0	0	0
9509244	690	1	1	1	0	0	7	0	0	0	0	0	0	1	1	1	0	0	0	0	0	0	0	0	1	0	0	0	0	0	0	0	0	1	0	0	0	3	0	0	0	1	0	1	0	0	0	0	0
8942200	691	1	1	1	0	0	6	0	0	0	0	0	1	0	1	1	0	0	0	0	0	0	0	2	0	0	0	0	0	0	0	1	3	0	0	0	1	0	1	0	0	0	4	0	0	0	0	0	0
9489063	692	1	3	0	0	1	2	0	1	0	0	0	0	0	1	0	0	0	0	0	0	0	0	2	0	0	0	0	0	0	0	1	3	0	0	0	1	0	1	0	0	0	4	0	0	0	0	0	0
2646875	693	1	3	0	0	1	2	0	1	0	0	0	0	0	1	0	0	0	0	0	0	0	0	0	1	0	0	0	0	0	0	0	3	0	0	0	1	0	1	0	0	0	4	0	0	0	0	0	0
9527033	694	1	1	1	0	0	3	0	0	1	0	0	0	0	1	0	0	0	0	0	0	0	0	0	1	0	0	0	0	0	0	0	3	0	0	0	1	3	0	0	0	1	4	0	0	0	0	0	0
9530704	695	1	3	0	0	1	2	0	1	0	0	0	0	0	1	0	0	0	0	0	0	0	0	1	0	1	0	0	0	0	1	0	3	0	0	0	1	0	1	0	0	0	4	0	0	0	0	0	0
9551578	696	1	3	0	0	1	2	0	1	0	0	0	0	0	1	0	0	0	0	0	0	0	0	0	1	0	0	0	0	0	0	0	3	0	0	0	1	3	0	0	0	1	4	0	0	0	0	0	0
9553857	697	1	1	1	0	0	6	0	0	0	0	0	1	0	1	1	0	0	0	0	0	0	0	2	0	0	0	0	0	0	0	1	3	0	0	0	1	0	1	0	0	0	4	0	0	0	0	0	0
1651104	698	1	1	1	0	0	1	1	0	0	0	0	0	0	0	1	0	0	0	0	0	0	0	0	1	0	0	0	0	0	0	0	0	1	0	0	0	3	0	0	0	1	0	1	0	0	0	0	0
9578103	699	1	3	0	0	1	2	0	1	0	0	0	0	0	1	1	0	0	0	0	0	0	0	2	0	0	0	0	0	0	0	1	3	0	0	0	1	0	1	0	0	0	4	0	0	0	0	0	0
9562578	700	1	3	0	0	1	2	0	1	0	0	0	0	0	1	1	0	0	0	0	0	0	0	2	0	0	0	0	0	0	0	1	3	0	0	0	1	0	1	0	0	0	4	0	0	0	0	0	0
5153675	701	1	3	0	0	1	2	0	1	0	0	0	0	0	1	0	0	0	0	0	0	0	0	2	0	0	0	0	0	0	0	1	3	0	0	0	1	3	0	0	0	1	4	0	0	0	0	0	0
1364774	702	1	1	1	0	0	1	1	0	0	0	0	0	0	1	0	0	0	0	0	0	0	0	2	0	0	0	0	0	0	0	1	3	0	0	0	1	3	0	0	0	1	4	0	0	0	0	0	0
9172312	703	1	1	1	0	0	6	0	0	0	0	0	1	0	1	0	0	0	0	0	0	0	0	0	1	0	0	0	0	0	0	0	3	0	0	0	1	3	0	0	0	1	0	1	0	0	0	0	0
9443914	704	1	1	1	0	0	2	0	1	0	0	0	0	0	0	1	0	0	0	0	0	0	0	1	0	1	1	0	0	0	0	0	3	0	0	0	1	0	1	0	0	0	4	0	0	0	0	0	0
9507362	705	1	3	0	0	1	2	0	1	0	0	0	0	0	1	0	0	0	0	0	0	0	0	0	1	0	0	0	0	0	0	0	3	0	0	0	1	3	0	0	0	1	4	0	0	0	0	0	0
9547268	706	1	1	1	0	0	2	0	1	0	0	0	0	0	1	0	0	0	0	0	0	0	0	0	1	0	0	0	0	0	0	0	3	0	0	0	1	0	1	0	0	0	4	0	0	0	0	0	0
9552408	707	1	3	0	0	1	2	0	1	0	0	0	0	0	1	1	0	0	0	0	0	0	0	0	1	0	0	0	0	0	0	0	3	0	0	0	1	3	0	0	0	1	4	0	0	0	0	0	0
9577784	708	1	3	0	0	1	2	0	1	0	0	0	0	0	1	0	0	0	0	0	0	0	0	2	0	0	0	0	0	0	0	1	3	0	0	0	1	3	0	0	0	1	4	0	0	0	0	0	0
9335736	709	1	3	0	0	1	2	0	1	0	0	0	0	0	1	0	0	0	0	0	0	0	0	1	0	1	0	0	0	0	0	0	3	0	0	0	1	0	1	0	0	0	0	1	0	0	0	0	0
9563258	710	1	3	0	0	1	2	0	1	0	0	0	0	0	1	0	0	0	0	0	0	0	0	1	0	1	0	0	0	0	0	0	3	0	0	0	1	0	1	0	0	0	4	0	0	0	0	0	0
1227148	711	1	2	0	1	0	2	0	1	0	0	0	0	0	1	1	0	0	0	0	0	0	0	2	0	0	0	0	0	0	0	1	3	0	0	0	1	3	0	0	0	1	4	0	0	0	0	0	0
9562548	712	1	3	0	0	1	1	1	0	0	0	0	0	0	1	0	0	0	0	0	0	0	0	2	0	0	0	0	0	0	0	1	3	0	0	0	1	3	0	0	0	1	4	0	0	0	0	0	0
9576591	713	1	1	1	0	0	6	0	0	0	0	0	1	0	0	1	0	0	0	0	0	0	0	2	0	0	0	0	0	0	0	1	3	0	0	0	1	0	1	0	0	0	4	0	0	0	0	0	0
9428975	714	1	2	0	1	0	1	1	0	0	0	0	0	0	1	1	0	0	0	0	0	0	0	0	1	0	0	0	0	0	0	0	0	1	0	0	0	3	0	0	0	1	0	1	0	0	0	0	0
1277856	715	1	1	1	0	0	6	0	0	0	0	0	1	0	1	1	0	0	0	0	0	0	0	2	0	0	0	0	0	0	0	1	3	0	0	0	1	3	0	0	0	1	0	1	0	0	0	0	0
9414695	716	1	1	1	0	0	6	0	0	0	0	0	1	0	1	1	0	0	0	0	0	0	0	2	0	0	0	0	0	0	0	1	3	0	0	0	1	0	1	0	0	0	0	1	0	0	0	0	0
1390112	717	1	3	0	0	1	2	0	1	0	0	0	0	0	1	1	0	0	0	0	0	0	0	2	0	0	0	0	0	0	0	1	3	0	0	0	1	3	0	0	0	1	4	0	0	0	0	0	0
9581745	718	1	3	0	0	1	2	0	1	0	0	0	0	0	1	1	0	0	0	0	0	0	0	2	0	0	0	0	0	0	0	1	3	0	0	0	1	3	0	0	0	1	0	1	0	0	0	0	0
9585761	719	1	3	0	0	1	2	0	1	0	0	0	0	0	1	1	0	0	0	0	0	0	0	2	0	0	0	0	0	0	0	1	3	0	0	0	1	0	1	0	0	0	4	0	0	0	0	0	0
9557074	720	1	1	1	0	0	6	0	0	0	0	0	1	0	1	1	0	0	0	0	0	0	0	2	0	0	0	0	0	0	0	1	3	0	0	0	1	3	0	0	0	1	1	0	1	0	0	0	0
9019787	721	1	3	0	0	1	2	0	1	0	0	0	0	0	1	0	0	0	0	0	0	0	0	1	0	1	0	0	0	0	0	0	3	0	0	0	1	0	1	0	0	0	4	0	0	0	0	0	0
9549871	722	1	1	1	0	0	2	0	1	0	0	0	0	0	1	0	0	0	0	0	0	0	0	0	1	0	0	0	0	0	0	0	3	0	0	0	1	0	1	0	0	0	4	0	0	0	0	0	0
9561220	723	1	1	1	0	0	2	0	1	0	0	0	0	0	1	1	0	0	0	0	0	0	0	0	1	0	0	0	0	0	0	0	3	0	0	0	1	0	1	0	0	0	4	0	0	0	0	0	0
9536958	724	1	1	1	0	0	3	0	0	1	0	0	0	0	1	0	0	0	0	0	0	0	0	0	1	0	0	0	0	0	0	0	3	0	0	0	1	3	0	0	0	1	4	0	0	0	0	0	0
9584682	725	1	3	0	0	1	2	0	1	0	0	0	0	0	1	0	0	0	0	0	0	0	0	0	1	0	0	0	0	0	0	0	3	0	0	0	1	3	0	0	0	1	4	0	0	0	0	0	0
9429730	726	1	3	0	0	1	2	0	1	0	0	0	0	0	1	0	0	0	0	0	0	0	0	0	1	0	0	0	0	0	0	0	0	1	0	0	0	3	0	0	0	1	0	1	0	0	0	0	0
9588872	727	1	3	0	0	1	2	0	1	0	0	0	0	0	1	1	0	0	0	0	0	0	0	0	1	0	0	0	0	0	0	0	3	0	0	0	1	3	0	0	0	1	4	0	0	0	0	0	0
867744	728	1	2	0	1	0	2	0	1	0	0	0	0	0	1	1	1	0	1	0	0	0	0	0	1	0	0	0	0	0	0	0	3	0	0	0	1	3	0	0	0	1	4	0	0	0	0	0	0
1573928	729	1	3	0	0	1	1	1	0	0	0	0	0	0	1	0	0	0	0	0	0	0	0	0	1	0	0	0	0	0	0	0	0	1	0	0	0	3	0	0	0	1	4	0	0	0	0	0	0
2269153	730	1	1	1	0	0	6	0	0	0	0	0	1	0	1	0	0	0	0	0	0	0	0	0	1	0	0	0	0	0	0	0	3	0	0	0	1	0	1	0	0	0	1	0	1	0	0	0	0
9561214	731	1	1	1	0	0	6	0	0	0	0	0	1	0	1	0	0	0	0	0	0	0	0	2	0	0	0	0	0	0	0	1	3	0	0	0	1	0	1	0	0	0	1	0	1	0	0	0	0
9469719	732	1	1	1	0	0	3	0	0	1	0	0	0	0	1	1	0	0	0	0	0	0	0	2	0	0	0	0	0	0	0	1	3	0	0	0	1	3	0	0	0	1	4	0	0	0	0	0	0
1485643	733	1	3	0	0	1	2	0	1	0	0	0	0	0	1	0	0	0	0	0	0	0	0	0	1	0	0	0	0	0	0	0	3	0	0	0	1	0	1	0	0	0	0	1	0	0	0	0	0
8919621	734	1	3	0	0	1	2	0	1	0	0	0	0	0	1	0	0	0	0	0	0	0	0	0	1	0	0	0	0	0	0	0	3	0	0	0	1	3	0	0	0	1	0	1	0	0	0	0	0
9590691	735	1	3	0	0	1	2	0	1	0	0	0	0	0	1	0	0	0	0	0	0	0	0	0	1	0	0	0	0	0	0	0	0	1	0	0	0	3	0	0	0	1	4	0	0	0	0	0	0
9538236	736	1	1	1	0	0	4	0	0	0	1	0	0	0	1	0	0	0	0	0	0	0	0	0	1	0	0	0	0	0	0	0	0	1	0	0	0	3	0	0	0	1	0	1	0	0	0	0	0
5142535	737	1	3	0	0	1	2	0	1	0	0	0	0	0	1	0	0	0	0	0	0	0	0	0	1	0	0	0	0	0	0	0	3	0	0	0	1	3	0	0	0	1	0	1	0	0	0	0	0
9559639	738	1	3	0	0	1	2	0	1	0	0	0	0	0	1	0	0	0	0	0	0	0	0	0	1	0	0	0	0	0	0	0	3	0	0	0	1	3	0	0	0	1	4	0	0	0	0	0	0
967670	739	1	3	0	0	1	1	1	0	0	0	0	0	0	1	0	0	0	0	0	0	0	0	2	0	0	0	0	0	0	0	1	3	0	0	0	1	3	0	0	0	1	4	0	0	0	0	0	0
9594957	740	1	1	1	0	0	6	0	0	0	0	0	1	0	1	1	0	0	0	0	0	0	0	2	0	0	0	0	0	0	0	1	0	1	0	0	0	3	0	0	0	1	4	0	0	0	0	0	0
9596048	741	1	1	1	0	0	6	0	0	0	0	0	1	0	1	0	0	0	0	0	0	0	0	2	0	0	0	0	0	0	0	1	0	1	0	0	0	3	0	0	0	1	4	0	0	0	0	0	0
9588719	742	1	1	1	0	0	6	0	0	0	0	0	1	0	1	1	0	0	0	0	0	0	0	2	0	0	0	0	0	0	0	1	0	1	0	0	0	3	0	0	0	1	4	0	0	0	0	0	0
9590634	743	1	1	1	0	0	6	0	0	0	0	0	1	0	0	1	0	0	0	0	0	0	0	2	0	0	0	0	0	0	0	1	3	0	0	0	1	0	1	0	0	0	4	0	0	0	0	0	0
8928820	744	1	1	1	0	0	6	0	0	0	0	0	1	0	1	0	0	0	0	0	0	0	0	1	0	1	0	0	0	0	0	0	0	1	0	0	0	3	0	0	0	1	0	1	0	0	0	0	0
5185783	745	1	3	0	0	1	2	0	1	0	0	0	0	0	1	0	0	0	0	0	0	0	0	0	1	0	0	0	0	0	0	0	3	0	0	0	1	0	1	0	0	0	4	0	0	0	0	0	0
9577992	746	1	3	0	0	1	3	0	0	1	0	0	0	0	1	0	0	0	0	0	0	0	0	2	0	0	0	0	0	0	0	1	3	0	0	0	1	3	0	0	0	1	0	1	0	0	0	0	0
9452517	747	1	1	1	0	0	2	0	1	0	0	0	0	0	1	1	0	0	0	0	0	0	0	1	0	1	0	0	0	0	0	0	3	0	0	0	1	0	1	0	0	0	4	0	0	0	0	0	0
9545549	748	1	3	0	0	1	2	0	1	0	0	0	0	0	1	0	0	0	0	0	0	0	0	0	1	0	0	0	0	0	0	0	3	0	0	0	1	0	1	0	0	0	4	0	0	0	0	0	0
9588958	749	1	3	0	0	1	2	0	1	0	0	0	0	0	1	0	0	0	0	0	0	0	0	0	1	0	0	0	0	0	0	0	3	0	0	0	1	0	1	0	0	0	4	0	0	0	0	0	0
9180807	750	1	1	1	0	0	1	1	0	0	0	0	0	0	1	0	0	0	0	0	0	0	0	2	0	0	0	0	0	0	0	1	3	0	0	0	1	3	0	0	0	1	4	0	0	0	0	0	0
1128016	751	1	3	0	0	1	2	0	1	0	0	0	0	0	1	0	0	0	0	0	0	0	0	1	0	0	0	0	0	0	1	0	0	1	0	0	0	3	0	0	0	1	0	1	0	0	0	0	0
9588838	752	1	3	0	0	1	2	0	1	0	0	0	0	0	1	0	0	0	0	0	0	0	0	0	1	0	0	0	0	0	0	0	3	0	0	0	1	0	1	0	0	0	4	0	0	0	0	0	0
4668240	753	1	3	0	0	1	2	0	1	0	0	0	0	0	1	0	0	0	0	0	0	0	0	0	1	0	0	0	0	0	0	0	0	1	0	0	0	3	0	0	0	1	0	1	0	0	0	0	0
1308633	754	1	3	0	0	1	3	0	0	1	0	0	0	0	1	0	0	0	0	0	0	0	0	0	1	0	0	0	0	0	0	0	3	0	0	0	1	3	0	0	0	1	4	0	0	0	0	0	0
856027	755	1	3	0	0	1	1	1	0	0	0	0	0	0	1	0	0	0	0	0	0	0	0	1	0	0	1	0	0	0	0	0	3	0	0	0	1	3	0	0	0	1	4	0	0	0	0	0	0
1393990	756	1	2	0	1	0	2	0	1	0	0	0	0	0	1	1	0	0	0	0	0	0	0	2	0	0	0	0	0	0	0	1	3	0	0	0	1	3	0	0	0	1	4	0	0	0	0	0	0
9602458	757	1	3	0	0	1	3	0	0	1	0	0	0	0	0	1	0	0	0	0	0	0	0	2	0	0	0	0	0	0	0	1	3	0	0	0	1	3	0	0	0	1	4	0	0	0	0	0	0
8994436	758	1	3	0	0	1	2	0	1	0	0	0	0	0	1	0	0	0	0	0	0	0	0	0	1	0	0	0	0	0	0	0	0	1	0	0	0	3	0	0	0	1	4	0	0	0	0	0	0
9501134	759	1	1	1	0	0	1	1	0	0	0	0	0	0	1	0	0	0	0	0	0	0	0	1	0	1	0	0	0	0	0	0	3	0	0	0	1	3	0	0	0	1	4	0	0	0	0	0	0
9602303	760	1	3	0	0	1	2	0	1	0	0	0	0	0	1	0	0	0	0	0	0	0	0	2	0	0	0	0	0	0	0	1	3	0	0	0	1	0	1	0	0	0	4	0	0	0	0	0	0
2655378	761	1	3	0	0	1	2	0	1	0	0	0	0	0	0	0	0	0	0	1	0	0	0	0	1	0	0	0	0	0	0	0	3	0	0	0	1	3	0	0	0	1	0	1	0	0	0	0	0
9389618	762	1	3	0	0	1	3	0	0	1	0	0	0	0	1	1	0	0	0	0	0	0	0	1	0	0	0	0	1	1	0	0	3	0	0	0	1	0	1	0	0	0	4	0	0	0	0	0	0
9459338	763	1	3	0	0	1	2	0	1	0	0	0	0	0	1	0	0	0	0	0	0	0	0	1	0	0	0	0	0	1	0	0	3	0	0	0	1	0	1	0	0	0	4	0	0	0	0	0	0
9583583	764	1	3	0	0	1	2	0	1	0	0	0	0	0	1	0	0	0	0	0	0	0	0	0	1	0	0	0	0	0	0	0	3	0	0	0	1	0	1	0	0	0	4	0	0	0	0	0	0
1832744	765	1	1	1	0	0	3	0	0	1	0	0	0	0	1	0	0	0	0	0	0	0	0	0	1	0	0	0	0	0	0	0	0	1	0	0	0	3	0	0	0	1	0	1	0	0	0	0	0
2256554	766	1	2	0	1	0	2	0	1	0	0	0	0	0	1	0	0	0	0	0	0	0	0	0	1	0	0	0	0	0	0	0	0	1	0	0	0	3	0	0	0	1	0	1	0	0	0	0	0
1654606	767	1	2	0	1	0	2	0	1	0	0	0	0	0	1	0	0	0	0	0	0	0	0	1	0	1	0	0	0	0	0	0	0	1	0	0	0	3	0	0	0	1	4	0	0	0	0	0	0
9081285	768	1	3	0	0	1	2	0	1	0	0	0	0	0	1	0	0	0	0	0	0	0	0	0	1	0	0	0	0	0	0	0	3	0	0	0	1	0	1	0	0	0	4	0	0	0	0	0	0
9149181	769	1	1	1	0	0	2	0	1	0	0	0	0	0	1	0	0	0	0	0	0	0	0	0	1	0	0	0	0	0	0	0	3	0	0	0	1	0	1	0	0	0	0	1	0	0	0	0	0
1852434	770	1	2	0	1	0	6	0	0	0	0	0	1	0	1	0	0	0	0	0	0	0	0	2	0	0	0	0	0	0	0	1	3	0	0	0	1	3	0	0	0	1	4	0	0	0	0	0	0
9613344	771	1	3	0	0	1	3	0	0	1	0	0	0	0	1	0	0	0	0	0	0	0	0	0	1	0	0	0	0	0	0	0	3	0	0	0	1	0	1	0	0	0	4	0	0	0	0	0	0
9609830	772	1	3	0	0	1	3	0	0	1	0	0	0	0	1	0	0	0	0	0	0	0	0	2	0	0	0	0	0	0	0	1	3	0	0	0	1	2	0	0	1	0	4	0	0	0	0	0	0
2133647	773	1	1	1	0	0	2	0	1	0	0	0	0	0	1	0	0	0	0	0	0	0	0	1	0	0	1	0	0	0	0	0	0	1	0	0	0	3	0	0	0	1	0	1	0	0	0	0	0
763891	774	1	1	1	0	0	1	1	0	0	0	0	0	0	1	1	0	0	0	0	0	0	0	2	0	0	0	0	0	0	0	1	0	1	0	0	0	3	0	0	0	1	4	0	0	0	0	0	0
9562931	775	1	3	0	0	1	3	0	0	1	0	0	0	0	1	0	0	0	0	0	0	0	0	0	1	0	0	0	0	0	0	0	3	0	0	0	1	3	0	0	0	1	4	0	0	0	0	0	0
8997078	776	1	1	1	0	0	4	0	0	0	1	0	0	0	1	0	0	0	0	0	0	0	0	0	1	0	0	0	0	0	0	0	3	0	0	0	1	0	1	0	0	0	4	0	0	0	0	0	0
9523744	777	1	3	0	0	1	2	0	1	0	0	0	0	0	1	0	0	0	0	0	0	0	0	0	1	0	0	0	0	0	0	0	3	0	0	0	1	0	1	0	0	0	4	0	0	0	0	0	0
9566620	778	1	3	0	0	1	3	0	0	1	0	0	0	0	1	0	0	0	0	0	0	0	0	1	0	0	0	0	1	1	0	0	3	0	0	0	1	0	1	0	0	0	4	0	0	0	0	0	0
9594822	779	1	1	1	0	0	2	0	1	0	0	0	0	0	1	0	0	0	0	0	0	0	0	0	1	0	0	0	0	0	0	0	3	0	0	0	1	0	1	0	0	0	4	0	0	0	0	0	0
1606208	780	1	3	0	0	1	2	0	1	0	0	0	0	0	1	0	0	0	0	0	0	0	0	0	1	0	0	0	0	0	0	0	3	0	0	0	1	0	1	0	0	0	1	0	1	0	0	0	0
9612371	781	1	3	0	0	1	3	0	0	1	0	0	0	0	1	0	0	0	0	0	0	0	0	0	1	0	0	0	0	0	0	0	3	0	0	0	1	0	1	0	0	0	4	0	0	0	0	0	0
1580159	782	1	3	0	0	1	3	0	0	1	0	0	0	0	1	0	0	0	0	0	0	0	0	0	1	0	0	0	0	0	0	0	0	1	0	0	0	3	0	0	0	1	0	1	0	0	0	0	0
9152091	783	1	3	0	0	1	2	0	1	0	0	0	0	0	1	0	0	0	0	0	0	0	0	0	1	0	0	0	0	0	0	0	3	0	0	0	1	3	0	0	0	1	0	1	0	0	0	0	0
1057129	784	1	1	1	0	0	1	1	0	0	0	0	0	0	1	1	0	0	0	0	0	0	0	2	0	0	0	0	0	0	0	1	3	0	0	0	1	3	0	0	0	1	4	0	0	0	0	0	0
9631018	785	1	3	0	0	1	3	0	0	1	0	0	0	0	1	0	0	0	0	0	0	0	0	2	0	0	0	0	0	0	0	1	3	0	0	0	1	3	0	0	0	1	4	0	0	0	0	0	0
9628430	786	1	3	0	0	1	3	0	0	1	0	0	0	0	1	1	0	0	0	0	0	0	0	2	0	0	0	0	0	0	0	1	3	0	0	0	1	0	1	0	0	0	4	0	0	0	0	0	0
9420823	787	1	2	0	1	0	2	0	1	0	0	0	0	0	1	1	0	0	0	0	0	0	0	0	1	0	0	0	0	0	0	0	3	0	0	0	1	0	1	0	0	0	0	1	0	0	0	0	0
9602225	788	1	3	0	0	1	4	0	0	0	1	0	0	0	1	1	0	0	0	0	0	0	0	0	1	0	0	0	0	0	0	0	3	0	0	0	1	0	1	0	0	0	4	0	0	0	0	0	0
9624890	789	1	3	0	0	1	2	0	1	0	0	0	0	0	1	0	0	0	0	0	0	0	0	0	1	0	0	0	0	0	0	0	0	1	0	0	0	3	0	0	0	1	4	0	0	0	0	0	0
9489663	790	1	1	1	0	0	1	1	0	0	0	0	0	0	1	0	0	0	0	0	0	0	0	2	0	0	0	0	0	0	0	1	3	0	0	0	1	3	0	0	0	1	1	0	1	0	0	0	0
9289529	791	1	3	0	0	1	3	0	0	1	0	0	0	0	1	1	0	0	0	0	0	0	0	0	1	0	0	0	0	0	0	0	0	1	0	0	0	3	0	0	0	1	0	1	0	0	0	0	0
9628770	792	1	1	1	0	0	2	0	1	0	0	0	0	0	1	1	0	0	0	0	0	0	0	0	1	0	0	0	0	0	0	0	0	1	0	0	0	3	0	0	0	1	4	0	0	0	0	0	0
1206663	793	1	1	1	0	0	2	0	1	0	0	0	0	0	1	0	0	0	0	0	0	0	0	0	1	0	0	0	0	0	0	0	3	0	0	0	1	0	1	0	0	0	0	1	0	0	0	0	0
9008109	794	1	3	0	0	1	2	0	1	0	0	0	0	0	1	0	0	0	0	0	0	0	0	0	1	0	0	0	0	0	0	0	3	0	0	0	1	3	0	0	0	1	1	0	1	0	0	0	0
9388730	795	1	3	0	0	1	2	0	1	0	0	0	0	0	1	0	0	0	0	0	0	0	0	0	1	0	0	0	0	0	0	0	3	0	0	0	1	0	1	0	0	0	2	0	0	1	0	0	0
9580438	796	1	3	0	0	1	3	0	0	1	0	0	0	0	1	0	0	0	0	0	0	0	0	0	1	0	0	0	0	0	0	0	3	0	0	0	1	3	0	0	0	1	0	1	0	0	0	0	0
9593906	797	1	3	0	0	1	3	0	0	1	0	0	0	0	1	0	0	0	0	0	0	0	0	0	1	0	0	0	0	0	0	0	3	0	0	0	1	3	0	0	0	1	0	1	0	0	0	0	0
8995622	798	1	1	1	0	0	6	0	0	0	0	0	1	0	1	1	0	0	0	0	0	0	0	0	1	0	0	0	0	0	0	0	3	0	0	0	1	0	1	0	0	0	4	0	0	0	0	0	0
9553688	799	1	1	1	0	0	2	0	1	0	0	0	0	0	1	1	0	0	0	0	0	0	0	0	1	0	0	0	0	0	0	0	3	0	0	0	1	0	1	0	0	0	4	0	0	0	0	0	0
8858951	800	1	3	0	0	1	1	1	0	0	0	0	0	0	1	0	0	0	0	0	0	0	0	2	0	0	0	0	0	0	0	1	3	0	0	0	1	3	0	0	0	1	4	0	0	0	0	0	0
9369643	801	1	3	0	0	1	3	0	0	1	0	0	0	0	1	0	0	0	0	0	0	0	0	2	0	0	0	0	0	0	0	1	3	0	0	0	1	0	1	0	0	0	4	0	0	0	0	0	0
9596571	802	1	3	0	0	1	3	0	0	1	0	0	0	0	1	0	0	0	0	0	0	0	0	2	0	0	0	0	0	0	0	1	3	0	0	0	1	0	1	0	0	0	4	0	0	0	0	0	0
488123	803	1	1	1	0	0	2	0	1	0	0	0	0	0	1	0	0	0	0	0	0	0	0	0	1	0	0	0	0	0	0	0	3	0	0	0	1	0	1	0	0	0	0	1	0	0	0	0	0
9478527	804	1	1	1	0	0	2	0	1	0	0	0	0	0	1	1	0	0	0	0	0	0	0	1	0	1	0	0	0	0	1	0	3	0	0	0	1	3	0	0	0	1	0	1	0	0	0	0	0
9258116	805	1	2	0	1	0	2	0	1	0	0	0	0	0	1	0	0	0	0	0	0	0	0	0	1	0	0	0	0	0	0	0	3	0	0	0	1	3	0	0	0	1	0	1	0	0	0	0	0
1117234	806	1	1	1	0	0	6	0	0	0	0	0	1	0	1	0	0	0	0	0	0	0	0	2	0	0	0	0	0	0	0	1	3	0	0	0	1	3	0	0	0	1	4	0	0	0	0	0	0
1019826	807	1	1	1	0	0	6	0	0	0	0	0	1	0	1	0	0	0	0	0	0	0	0	2	0	0	0	0	0	0	0	1	3	0	0	0	1	3	0	0	0	1	4	0	0	0	0	0	0
9557583	808	1	1	1	0	0	6	0	0	0	0	0	1	0	1	1	0	0	0	0	0	0	0	2	0	0	0	0	0	0	0	1	3	0	0	0	1	0	1	0	0	0	4	0	0	0	0	0	0
9657350	809	1	3	0	0	1	3	0	0	1	0	0	0	0	1	0	0	0	0	0	0	0	0	2	0	0	0	0	0	0	0	1	3	0	0	0	1	3	0	0	0	1	4	0	0	0	0	0	0
8942992	810	1	3	0	0	1	3	0	0	1	0	0	0	0	1	0	0	0	0	0	0	0	0	2	0	0	0	0	0	0	0	1	3	0	0	0	1	0	1	0	0	0	4	0	0	0	0	0	0
9552410	811	1	3	0	0	1	2	0	1	0	0	0	0	0	1	0	0	0	0	0	0	0	0	0	1	0	0	0	0	0	0	0	3	0	0	0	1	0	1	0	0	0	4	0	0	0	0	0	0
9593160	812	1	3	0	0	1	2	0	1	0	0	0	0	0	1	0	0	0	0	0	0	0	0	0	1	0	0	0	0	0	0	0	3	0	0	0	1	0	1	0	0	0	0	1	0	0	0	0	0
9596984	813	1	1	1	0	0	6	0	0	0	0	0	1	0	1	0	0	0	0	0	0	0	0	2	0	0	0	0	0	0	0	1	3	0	0	0	1	3	0	0	0	1	4	0	0	0	0	0	0
5175005	814	1	3	0	0	1	2	0	1	0	0	0	0	0	1	0	0	0	0	0	0	0	0	0	1	0	0	0	0	0	0	0	3	0	0	0	1	0	1	0	0	0	4	0	0	0	0	0	0
9638074	815	1	1	1	0	0	6	0	0	0	0	0	1	0	1	1	0	0	0	0	0	0	0	0	1	0	0	0	0	0	0	0	3	0	0	0	1	0	1	0	0	0	0	1	0	0	0	0	0
9512130	816	1	3	0	0	1	1	1	0	0	0	0	0	0	1	0	0	0	0	0	0	0	0	2	0	0	0	0	0	0	0	1	3	0	0	0	1	3	0	0	0	1	0	1	0	0	0	0	0
9558679	817	1	3	0	0	1	1	1	0	0	0	0	0	0	1	0	0	0	0	0	0	0	0	2	0	0	0	0	0	0	0	1	0	1	0	0	0	3	0	0	0	1	4	0	0	0	0	0	0
1064378	818	1	1	1	0	0	6	0	0	0	0	0	1	0	1	1	0	0	0	0	0	0	0	2	0	0	0	0	0	0	0	1	0	1	0	0	0	3	0	0	0	1	0	1	0	0	0	0	0
2141435	819	1	2	0	1	0	2	0	1	0	0	0	0	0	1	1	0	0	0	0	0	0	0	0	1	0	0	0	0	0	0	0	3	0	0	0	1	0	1	0	0	0	4	0	0	0	0	0	0
9440721	820	1	1	1	0	0	6	0	0	0	0	0	1	0	1	0	0	0	0	0	0	0	0	0	1	0	0	0	0	0	0	0	2	0	0	1	0	0	1	0	0	0	0	1	0	0	0	0	0
1394442	821	1	1	1	0	0	1	1	0	0	0	0	0	0	1	0	0	0	0	0	0	0	0	0	1	0	0	0	0	0	0	0	0	1	0	0	0	3	0	0	0	1	4	0	0	0	0	0	0
1321602	822	1	1	1	0	0	2	0	1	0	0	0	0	0	1	1	0	0	0	0	0	0	0	0	1	0	0	0	0	0	0	0	3	0	0	0	1	0	1	0	0	0	4	0	0	0	0	0	0
9657146	823	1	3	0	0	1	3	0	0	1	0	0	0	0	1	1	0	0	0	0	0	0	0	2	0	0	0	0	0	0	0	1	3	0	0	0	1	0	1	0	0	0	4	0	0	0	0	0	0
9035634	824	1	1	1	0	0	4	0	0	0	1	0	0	0	1	1	0	0	0	0	0	0	0	0	1	0	0	0	0	0	0	0	0	1	0	0	0	3	0	0	0	1	0	1	0	0	0	0	0
9384389	825	1	3	0	0	1	1	1	0	0	0	0	0	0	1	0	0	0	0	0	0	0	0	2	0	0	0	0	0	0	0	1	3	0	0	0	1	3	0	0	0	1	4	0	0	0	0	0	0
9670518	826	1	3	0	0	1	3	0	0	1	0	0	0	0	0	1	0	0	0	0	0	0	0	2	0	0	0	0	0	0	0	1	3	0	0	0	1	0	1	0	0	0	4	0	0	0	0	0	0
9671418	827	1	3	0	0	1	3	0	0	1	0	0	0	0	1	1	0	0	0	0	0	0	0	2	0	0	0	0	0	0	0	1	3	0	0	0	1	3	0	0	0	1	4	0	0	0	0	0	0
9671817	828	1	3	0	0	1	3	0	0	1	0	0	0	0	0	1	0	0	0	0	0	0	0	2	0	0	0	0	0	0	0	1	3	0	0	0	1	0	1	0	0	0	4	0	0	0	0	0	0
9334401	829	1	1	1	0	0	1	1	0	0	0	0	0	0	1	1	0	0	0	0	0	0	0	2	0	0	0	0	0	0	0	1	0	1	0	0	0	0	1	0	0	0	4	0	0	0	0	0	0
9440402	830	1	3	0	0	1	2	0	1	0	0	0	0	0	1	0	0	0	0	0	0	0	0	1	0	0	1	0	0	0	0	0	3	0	0	0	1	0	1	0	0	0	0	1	0	0	0	0	0
9575837	831	1	1	1	0	0	2	0	1	0	0	0	0	0	0	1	0	0	0	0	0	0	0	0	1	0	0	0	0	0	0	0	0	1	0	0	0	0	1	0	0	0	0	1	0	0	0	0	0
9626319	832	1	3	0	0	1	2	0	1	0	0	0	0	0	1	0	0	0	0	0	0	0	0	0	1	0	0	0	0	0	0	0	3	0	0	0	1	0	1	0	0	0	0	1	0	0	0	0	0
2024576	833	1	3	0	0	1	2	0	1	0	0	0	0	0	1	0	0	0	0	0	0	0	0	0	1	0	0	0	0	0	0	0	3	0	0	0	1	3	0	0	0	1	0	1	0	0	0	0	0
9596941	834	1	3	0	0	1	3	0	0	1	0	0	0	0	1	0	0	0	0	0	0	0	0	1	0	1	0	0	0	0	1	0	0	1	0	0	0	3	0	0	0	1	0	1	0	0	0	0	0
8936264	835	1	1	1	0	0	6	0	0	0	0	0	1	0	1	1	0	0	0	0	0	0	0	1	0	1	0	0	0	0	0	0	3	0	0	0	1	0	1	0	0	0	4	0	0	0	0	0	0
9545281	836	1	1	1	0	0	6	0	0	0	0	0	1	0	1	0	0	0	0	0	0	0	0	1	0	1	0	0	0	0	0	0	3	0	0	0	1	0	1	0	0	0	4	0	0	0	0	0	0
9679638	837	1	3	0	0	1	3	0	0	1	0	0	0	0	1	0	0	0	0	0	0	0	0	2	0	0	0	0	0	0	0	1	3	0	0	0	1	0	1	0	0	0	4	0	0	0	0	0	0
9680091	838	1	3	0	0	1	3	0	0	1	0	0	0	0	1	0	0	0	0	0	0	0	0	0	1	0	0	0	0	0	0	0	3	0	0	0	1	3	0	0	0	1	0	1	0	0	0	0	0
9620470	839	1	3	0	0	1	3	0	0	1	0	0	0	0	1	0	0	0	0	0	0	0	0	2	0	0	0	0	0	0	0	1	3	0	0	0	1	0	1	0	0	0	4	0	0	0	0	0	0
9625256	840	1	3	0	0	1	2	0	1	0	0	0	0	0	1	1	0	0	0	0	0	0	0	0	1	0	0	0	0	0	0	0	3	0	0	0	1	0	1	0	0	0	0	1	0	0	0	0	0
9642699	841	1	3	0	0	1	2	0	1	0	0	0	0	0	1	0	0	0	0	0	0	0	0	0	1	0	0	0	0	0	0	0	3	0	0	0	1	0	1	0	0	0	0	1	0	0	0	0	0
9225560	842	1	3	0	0	1	2	0	1	0	0	0	0	0	1	0	0	0	0	0	0	0	0	1	0	1	0	0	0	0	0	0	3	0	0	0	1	3	0	0	0	1	0	1	0	0	0	0	0
9595305	843	1	3	0	0	1	2	0	1	0	0	0	0	0	1	0	0	0	0	0	0	0	0	0	1	0	0	0	0	0	0	0	3	0	0	0	1	3	0	0	0	1	0	1	0	0	0	0	0
1811306	844	1	3	0	0	1	1	1	0	0	0	0	0	0	1	0	0	0	0	0	0	0	0	0	1	0	0	0	0	0	0	0	0	1	0	0	0	3	0	0	0	1	4	0	0	0	0	0	0
9675958	845	1	1	1	0	0	1	1	0	0	0	0	0	0	1	0	0	0	0	0	0	0	0	0	1	0	0	0	0	0	0	0	3	0	0	0	1	3	0	0	0	1	0	1	0	0	0	0	0
9140761	846	1	1	1	0	0	4	0	0	0	1	0	0	0	1	1	0	0	0	0	0	0	0	1	0	1	0	0	0	0	0	0	0	1	0	0	0	3	0	0	0	1	0	1	0	0	0	0	0
9626512	847	1	3	0	0	1	1	1	0	0	0	0	0	0	1	0	0	0	0	0	0	0	0	2	0	0	0	0	0	0	0	1	3	0	0	0	1	3	0	0	0	1	0	1	0	0	0	0	0
9082761	848	1	3	0	0	1	3	0	0	1	0	0	0	0	1	0	0	0	0	0	0	0	0	0	1	0	0	0	0	0	0	0	3	0	0	0	1	3	0	0	0	1	0	1	0	0	0	0	0
9441944	849	1	3	0	0	1	3	0	0	1	0	0	0	0	1	0	0	0	0	0	0	0	0	0	1	0	0	0	0	0	0	0	0	1	0	0	0	3	0	0	0	1	4	0	0	0	0	0	0
9494757	850	1	1	1	0	0	6	0	0	0	0	0	1	0	1	0	0	0	0	0	0	0	0	2	0	0	0	0	0	0	0	1	3	0	0	0	1	3	0	0	0	1	4	0	0	0	0	0	0
1846768	851	1	1	1	0	0	6	0	0	0	0	0	1	0	1	0	0	0	0	0	0	0	0	1	0	0	0	0	0	0	1	0	0	1	0	0	0	3	0	0	0	1	4	0	0	0	0	0	0
9672698	852	1	1	1	0	0	3	0	0	1	0	0	0	0	1	0	0	0	0	0	0	0	0	0	1	0	0	0	0	0	0	0	3	0	0	0	1	3	0	0	0	1	0	1	0	0	0	0	0
9442866	853	1	1	1	0	0	6	0	0	0	0	0	1	0	1	0	0	0	0	0	0	0	0	0	1	0	0	0	0	0	0	0	3	0	0	0	1	3	0	0	0	1	0	1	0	0	0	0	0
1636622	854	1	3	0	0	1	2	0	1	0	0	0	0	0	1	0	0	0	0	0	0	0	0	0	1	0	0	0	0	0	0	0	3	0	0	0	1	0	1	0	0	0	0	1	0	0	0	0	0
9659049	855	1	3	0	0	1	2	0	1	0	0	0	0	0	1	0	0	0	0	0	0	0	0	0	1	0	0	0	0	0	0	0	3	0	0	0	1	0	1	0	0	0	4	0	0	0	0	0	0
9683187	856	1	1	1	0	0	4	0	0	0	1	0	0	0	1	0	0	0	0	0	0	0	0	0	1	0	0	0	0	0	0	0	3	0	0	0	1	0	1	0	0	0	4	0	0	0	0	0	0
8924421	857	1	1	1	0	0	2	0	1	0	0	0	0	0	1	0	0	0	0	0	0	0	0	0	1	0	0	0	0	0	0	0	0	1	0	0	0	3	0	0	0	1	4	0	0	0	0	0	0
594719	858	1	1	1	0	0	6	0	0	0	0	0	1	0	0	1	0	0	0	0	0	0	0	2	0	0	0	0	0	0	0	1	0	1	0	0	0	3	0	0	0	1	4	0	0	0	0	0	0
1257857	859	1	1	1	0	0	2	0	1	0	0	0	0	0	1	0	0	0	0	0	0	0	0	0	1	0	0	0	0	0	0	0	3	0	0	0	1	0	1	0	0	0	4	0	0	0	0	0	0
1439197	860	1	1	1	0	0	2	0	1	0	0	0	0	0	1	0	0	0	0	0	0	0	0	0	1	0	0	0	0	0	0	0	3	0	0	0	1	0	1	0	0	0	4	0	0	0	0	0	0
9666923	861	1	1	1	0	0	6	0	0	0	0	0	1	0	0	1	0	0	0	0	0	0	0	2	0	0	0	0	0	0	0	1	0	1	0	0	0	3	0	0	0	1	0	1	0	0	0	0	0
9604140	862	1	1	1	0	0	3	0	0	1	0	0	0	0	1	1	0	0	0	0	0	0	0	0	1	0	0	0	0	0	0	0	0	1	0	0	0	3	0	0	0	1	0	1	0	0	0	0	0
9149373	863	1	1	1	0	0	1	1	0	0	0	0	0	0	1	1	0	0	0	0	0	0	0	2	0	0	0	0	0	0	0	1	3	0	0	0	1	3	0	0	0	1	4	0	0	0	0	0	0
1812573	864	1	3	0	0	1	3	0	0	1	0	0	0	0	1	1	0	0	0	0	0	0	0	2	0	0	0	0	0	0	0	1	3	0	0	0	1	0	1	0	0	0	4	0	0	0	0	0	0
9683011	865	1	3	0	0	1	3	0	0	1	0	0	0	0	1	0	0	0	0	0	0	0	0	2	0	0	0	0	0	0	0	1	3	0	0	0	1	0	1	0	0	0	4	0	0	0	0	0	0
9694279	866	1	3	0	0	1	3	0	0	1	0	0	0	0	1	0	0	0	0	0	0	0	0	2	0	0	0	0	0	0	0	1	3	0	0	0	1	3	0	0	0	1	4	0	0	0	0	0	0
9310294	867	1	3	0	0	1	3	0	0	1	0	0	0	0	1	0	0	0	0	0	0	0	0	2	0	0	0	0	0	0	0	1	3	0	0	0	1	0	1	0	0	0	4	0	0	0	0	0	0
9622397	868	1	3	0	0	1	2	0	1	0	0	0	0	0	1	0	0	0	0	0	0	0	0	0	1	0	0	0	0	0	0	0	3	0	0	0	1	3	0	0	0	1	4	0	0	0	0	0	0
9659682	869	1	3	0	0	1	2	0	1	0	0	0	0	0	1	0	0	0	0	0	0	0	0	2	0	0	0	0	0	0	0	1	3	0	0	0	1	3	0	0	0	1	0	1	0	0	0	0	0
9097749	870	1	3	0	0	1	2	0	1	0	0	0	0	0	1	0	0	0	0	0	0	0	0	0	1	0	0	0	0	0	0	0	3	0	0	0	1	0	1	0	0	0	0	1	0	0	0	0	0
9122572	871	1	3	0	0	1	2	0	1	0	0	0	0	0	1	0	0	0	0	0	0	0	0	0	1	0	0	0	0	0	0	0	3	0	0	0	1	0	1	0	0	0	4	0	0	0	0	0	0
9565652	872	1	1	1	0	0	3	0	0	1	0	0	0	0	1	1	0	0	0	0	0	0	0	0	1	0	0	0	0	0	0	0	0	1	0	0	0	3	0	0	0	1	4	0	0	0	0	0	0
9232481	873	1	3	0	0	1	2	0	1	0	0	0	0	0	1	1	0	0	0	0	0	0	0	0	1	0	0	0	0	0	0	0	3	0	0	0	1	0	1	0	0	0	0	1	0	0	0	0	0
9606121	874	1	3	0	0	1	2	0	1	0	0	0	0	0	1	0	0	0	0	0	0	0	0	0	1	0	0	0	0	0	0	0	3	0	0	0	1	3	0	0	0	1	0	1	0	0	0	0	0
9582422	875	1	3	0	0	1	1	1	0	0	0	0	0	0	1	0	0	0	0	0	0	0	0	0	1	0	0	0	0	0	0	0	3	0	0	0	1	0	1	0	0	0	4	0	0	0	0	0	0
9654365	876	1	1	1	0	0	6	0	0	0	0	0	1	0	1	1	0	0	0	0	0	0	0	0	1	0	0	0	0	0	0	0	3	0	0	0	1	0	1	0	0	0	4	0	0	0	0	0	0
8966123	877	1	3	0	0	1	2	0	1	0	0	0	0	0	0	0	0	0	0	0	0	1	0	0	1	0	0	0	0	0	0	0	0	1	0	0	0	3	0	0	0	1	0	1	0	0	0	0	0
9612789	878	1	1	1	0	0	3	0	0	1	0	0	0	0	1	0	0	0	0	0	0	0	0	0	1	0	0	0	0	0	0	0	0	1	0	0	0	3	0	0	0	1	0	1	0	0	0	0	0
2233056	879	1	3	0	0	1	2	0	1	0	0	0	0	0	1	0	0	0	0	0	0	0	0	0	1	0	0	0	0	0	0	0	3	0	0	0	1	3	0	0	0	1	4	0	0	0	0	0	0
1440393	880	1	2	0	1	0	2	0	1	0	0	0	0	0	1	0	0	0	0	0	0	0	0	2	0	0	0	0	0	0	0	1	3	0	0	0	1	3	0	0	0	1	4	0	0	0	0	0	0
9421214	881	1	3	0	0	1	2	0	1	0	0	0	0	0	1	0	0	0	0	0	0	0	0	1	0	0	0	0	0	1	1	0	3	0	0	0	1	0	1	0	0	0	4	0	0	0	0	0	0
9589822	882	1	1	1	0	0	2	0	1	0	0	0	0	0	1	0	0	0	0	0	0	0	0	0	1	0	0	0	0	0	0	0	3	0	0	0	1	0	1	0	0	0	4	0	0	0	0	0	0
9599062	883	1	3	0	0	1	2	0	1	0	0	0	0	0	1	0	0	0	0	0	0	0	0	0	1	0	0	0	0	0	0	0	3	0	0	0	1	0	1	0	0	0	4	0	0	0	0	0	0
9585683	884	1	1	1	0	0	6	0	0	0	0	0	1	0	1	0	0	0	0	0	0	0	0	2	0	0	0	0	0	0	0	1	0	1	0	0	0	3	0	0	0	1	0	1	0	0	0	0	0
1289814	885	1	3	0	0	1	4	0	0	0	1	0	0	0	1	0	0	0	0	0	0	0	0	0	1	0	0	0	0	0	0	0	0	1	0	0	0	3	0	0	0	1	0	1	0	0	0	0	0
9604330	886	1	3	0	0	1	2	0	1	0	0	0	0	0	1	0	0	0	0	0	0	0	0	0	1	0	0	0	0	0	0	0	3	0	0	0	1	3	0	0	0	1	4	0	0	0	0	0	0
9657253	887	1	1	1	0	0	6	0	0	0	0	0	1	0	0	1	0	0	0	0	0	0	0	2	0	0	0	0	0	0	0	1	0	1	0	0	0	3	0	0	0	1	0	1	0	0	0	0	0
9554895	888	1	3	0	0	1	2	0	1	0	0	0	0	0	1	0	0	0	0	0	0	0	0	0	1	0	0	0	0	0	0	0	3	0	0	0	1	0	1	0	0	0	0	1	0	0	0	0	0
9677050	889	1	3	0	0	1	2	0	1	0	0	0	0	0	1	0	0	0	0	0	0	0	0	1	0	1	0	0	0	0	0	0	2	0	0	1	0	3	0	0	0	1	0	1	0	0	0	0	0
9696739	890	1	3	0	0	1	2	0	1	0	0	0	0	0	1	0	0	0	0	0	0	0	0	0	1	0	0	0	0	0	0	0	3	0	0	0	1	0	1	0	0	0	4	0	0	0	0	0	0
9668235	891	1	3	0	0	1	2	0	1	0	0	0	0	0	1	0	0	0	0	0	0	0	0	0	1	0	0	0	0	0	0	0	0	1	0	0	0	3	0	0	0	1	4	0	0	0	0	0	0
2621898	892	1	1	1	0	0	2	0	1	0	0	0	0	0	1	0	0	0	0	0	0	0	0	0	1	0	0	0	0	0	0	0	0	1	0	0	0	3	0	0	0	1	0	1	0	0	0	0	0
9195448	893	1	3	0	0	1	3	0	0	1	0	0	0	0	1	0	0	0	0	0	0	0	0	0	1	0	0	0	0	0	0	0	3	0	0	0	1	0	1	0	0	0	0	1	0	0	0	0	0
1149031	894	1	1	1	0	0	5	0	0	0	0	1	0	0	1	0	0	0	0	0	0	0	0	2	0	0	0	0	0	0	0	1	3	0	0	0	1	0	1	0	0	0	0	1	0	0	0	0	0
1168560	895	1	3	0	0	1	3	0	0	1	0	0	0	0	1	0	0	0	0	0	0	0	0	2	0	0	0	0	0	0	0	1	3	0	0	0	1	0	1	0	0	0	4	0	0	0	0	0	0
9116828	896	1	3	0	0	1	2	0	1	0	0	0	0	0	1	0	0	0	0	0	0	0	0	0	1	0	0	0	0	0	0	0	3	0	0	0	1	0	1	0	0	0	4	0	0	0	0	0	0
9662658	897	1	3	0	0	1	2	0	1	0	0	0	0	0	1	0	0	0	0	0	0	0	0	0	1	0	0	0	0	0	0	0	3	0	0	0	1	0	1	0	0	0	4	0	0	0	0	0	0
5097763	898	1	1	1	0	0	6	0	0	0	0	0	1	0	1	1	0	0	0	0	0	0	0	2	0	0	0	0	0	0	0	1	0	1	0	0	0	3	0	0	0	1	0	1	0	0	0	0	0
9067807	899	1	1	1	0	0	1	1	0	0	0	0	0	0	0	1	0	0	0	0	0	1	0	0	1	0	0	0	0	0	0	0	3	0	0	0	1	3	0	0	0	1	4	0	0	0	0	0	0
5113341	900	1	1	1	0	0	4	0	0	0	1	0	0	0	0	1	0	0	0	0	0	0	0	1	0	1	0	0	0	0	0	0	3	0	0	0	1	0	1	0	0	0	4	0	0	0	0	0	0
9455201	901	1	3	0	0	1	2	0	1	0	0	0	0	0	1	0	0	0	0	0	0	0	0	0	1	0	0	0	0	0	0	0	3	0	0	0	1	0	1	0	0	0	4	0	0	0	0	0	0
9683992	902	1	1	1	0	0	2	0	1	0	0	0	0	0	0	1	0	0	0	0	0	0	0	0	1	0	0	0	0	0	0	0	3	0	0	0	1	0	1	0	0	0	4	0	0	0	0	0	0
9686292	903	1	1	1	0	0	6	0	0	0	0	0	1	0	1	0	0	0	0	0	0	0	0	0	1	0	0	0	0	0	0	0	3	0	0	0	1	0	1	0	0	0	1	0	1	0	0	0	0
9459970	904	1	3	0	0	1	1	1	0	0	0	0	0	0	1	0	0	0	0	0	0	0	0	1	0	0	0	0	1	0	0	0	3	0	0	0	1	3	0	0	0	1	0	1	0	0	0	0	0
9500723	905	1	3	0	0	1	4	0	0	0	1	0	0	0	0	0	0	0	0	0	0	1	0	0	1	0	0	0	0	0	0	0	3	0	0	0	1	3	0	0	0	1	0	1	0	0	0	0	0
1410848	906	1	1	1	0	0	6	0	0	0	0	0	1	0	1	0	0	0	0	0	0	0	0	0	1	0	0	0	0	0	0	0	3	0	0	0	1	0	1	0	0	0	4	0	0	0	0	0	0
9698006	907	1	3	0	0	1	2	0	1	0	0	0	0	0	1	0	0	0	0	0	0	0	0	0	1	0	0	0	0	0	0	0	3	0	0	0	1	0	1	0	0	0	4	0	0	0	0	0	0
1764029	908	1	2	0	1	0	1	1	0	0	0	0	0	0	1	1	0	0	0	0	0	0	0	2	0	0	0	0	0	0	0	1	3	0	0	0	1	3	0	0	0	1	4	0	0	0	0	0	0
9352545	909	1	1	1	0	0	6	0	0	0	0	0	1	0	1	1	0	0	0	0	0	0	0	2	0	0	0	0	0	0	0	1	3	0	0	0	1	3	0	0	0	1	0	1	0	0	0	0	0
9708572	910	1	3	0	0	1	3	0	0	1	0	0	0	0	1	0	0	0	0	0	0	0	0	2	0	0	0	0	0	0	0	1	3	0	0	0	1	0	1	0	0	0	4	0	0	0	0	0	0
9718698	911	1	1	1	0	0	6	0	0	0	0	0	1	0	1	1	0	0	0	0	0	0	0	0	1	0	0	0	0	0	0	0	3	0	0	0	1	3	0	0	0	1	4	0	0	0	0	0	0
9719772	912	1	3	0	0	1	3	0	0	1	0	0	0	0	1	0	0	0	0	0	0	0	0	0	1	0	0	0	0	0	0	0	3	0	0	0	1	3	0	0	0	1	4	0	0	0	0	0	0
9719079	913	1	3	0	0	1	3	0	0	1	0	0	0	0	0	1	0	0	0	0	0	0	0	2	0	0	0	0	0	0	0	1	3	0	0	0	1	0	1	0	0	0	4	0	0	0	0	0	0
9723764	914	1	3	0	0	1	3	0	0	1	0	0	0	0	1	0	0	0	0	0	0	0	0	2	0	0	0	0	0	0	0	1	3	0	0	0	1	3	0	0	0	1	4	0	0	0	0	0	0
8937810	915	1	3	0	0	1	3	0	0	1	0	0	0	0	1	0	0	0	0	0	0	0	0	0	1	0	0	0	0	0	0	0	3	0	0	0	1	3	0	0	0	1	4	0	0	0	0	0	0
9239590	916	1	3	0	0	1	2	0	1	0	0	0	0	0	1	0	0	0	0	0	0	0	0	0	1	0	0	0	0	0	0	0	3	0	0	0	1	3	0	0	0	1	4	0	0	0	0	0	0
9662772	917	1	1	1	0	0	6	0	0	0	0	0	1	0	1	0	0	0	0	0	0	0	0	2	0	0	0	0	0	0	0	1	0	1	0	0	0	3	0	0	0	1	4	0	0	0	0	0	0
2161447	918	1	1	1	0	0	2	0	1	0	0	0	0	0	1	1	0	0	0	0	0	0	0	0	1	0	0	0	0	0	0	0	3	0	0	0	1	0	1	0	0	0	4	0	0	0	0	0	0
9465285	919	1	3	0	0	1	2	0	1	0	0	0	0	0	1	0	0	0	0	0	0	0	0	0	1	0	0	0	0	0	0	0	3	0	0	0	1	0	1	0	0	0	0	1	0	0	0	0	0
9531584	920	1	3	0	0	1	2	0	1	0	0	0	0	0	1	0	0	0	0	0	0	0	0	1	0	1	0	0	0	0	0	0	3	0	0	0	1	0	1	0	0	0	4	0	0	0	0	0	0
9681563	921	1	3	0	0	1	1	1	0	0	0	0	0	0	1	0	0	0	0	0	0	0	0	2	0	0	0	0	0	0	0	1	3	0	0	0	1	3	0	0	0	1	0	1	0	0	0	0	0
9719933	922	1	3	0	0	1	1	1	0	0	0	0	0	0	1	0	0	0	0	0	0	0	0	1	0	1	0	0	0	0	0	0	3	0	0	0	1	0	1	0	0	0	0	1	0	0	0	0	0
1425873	923	1	1	1	0	0	6	0	0	0	0	0	1	0	1	1	0	0	0	0	0	0	0	2	0	0	0	0	0	0	0	1	0	1	0	0	0	3	0	0	0	1	0	1	0	0	0	0	0
9213048	924	1	1	1	0	0	6	0	0	0	0	0	1	0	1	1	0	0	0	0	0	0	0	2	0	0	0	0	0	0	0	1	0	1	0	0	0	0	1	0	0	0	4	0	0	0	0	0	0
8938786	925	1	3	0	0	1	3	0	0	1	0	0	0	0	1	1	0	0	0	0	0	0	0	2	0	0	0	0	0	0	0	1	3	0	0	0	1	0	1	0	0	0	4	0	0	0	0	0	0
9690884	926	1	3	0	0	1	4	0	0	0	1	0	0	0	1	0	0	0	0	0	0	0	0	0	1	0	0	0	0	0	0	0	3	0	0	0	1	3	0	0	0	1	4	0	0	0	0	0	0
9575067	927	1	3	0	0	1	2	0	1	0	0	0	0	0	1	0	0	0	0	0	0	0	0	0	1	0	0	0	0	0	0	0	3	0	0	0	1	0	1	0	0	0	4	0	0	0	0	0	0
9663814	928	1	3	0	0	1	2	0	1	0	0	0	0	0	1	0	0	0	0	0	0	0	0	0	1	0	0	0	0	0	0	0	3	0	0	0	1	0	1	0	0	0	4	0	0	0	0	0	0
9680633	929	1	3	0	0	1	2	0	1	0	0	0	0	0	1	0	0	0	0	0	0	0	0	2	0	0	0	0	0	0	0	1	3	0	0	0	1	3	0	0	0	1	0	1	0	0	0	0	0
9663716	930	1	3	0	0	1	2	0	1	0	0	0	0	0	1	1	0	0	0	0	0	0	0	0	1	0	0	0	0	0	0	0	3	0	0	0	1	0	1	0	0	0	4	0	0	0	0	0	0
9713155	931	1	1	1	0	0	7	0	0	0	0	0	0	1	0	1	0	0	0	0	0	0	0	2	0	0	0	0	0	0	0	1	3	0	0	0	1	0	1	0	0	0	4	0	0	0	0	0	0
9718727	932	1	3	0	0	1	2	0	1	0	0	0	0	0	1	0	0	0	0	0	0	0	0	0	1	0	0	0	0	0	0	0	3	0	0	0	1	0	1	0	0	0	4	0	0	0	0	0	0
9268976	933	1	3	0	0	1	2	0	1	0	0	0	0	0	1	0	0	0	0	0	0	0	0	0	1	0	0	0	0	0	0	0	3	0	0	0	1	3	0	0	0	1	0	1	0	0	0	0	0
9666908	934	1	3	0	0	1	2	0	1	0	0	0	0	0	1	0	0	0	0	0	0	0	0	0	1	0	0	0	0	0	0	0	3	0	0	0	1	3	0	0	0	1	0	1	0	0	0	0	0
8807182	935	1	3	0	0	1	3	0	0	1	0	0	0	0	1	0	0	0	0	0	0	0	0	0	1	0	0	0	0	0	0	0	0	1	0	0	0	3	0	0	0	1	0	1	0	0	0	0	0
9251401	936	1	1	1	0	0	2	0	1	0	0	0	0	0	1	1	0	0	0	0	0	0	0	0	1	0	0	0	0	0	0	0	3	0	0	0	1	0	1	0	0	0	4	0	0	0	0	0	0
9295545	937	1	2	0	1	0	3	0	0	1	0	0	0	0	1	0	0	0	0	0	0	0	0	1	0	1	0	0	0	0	0	0	0	1	0	0	0	3	0	0	0	1	0	1	0	0	0	0	0
417894	938	1	1	1	0	0	6	0	0	0	0	0	1	0	1	1	0	0	0	0	0	0	0	2	0	0	0	0	0	0	0	1	3	0	0	0	1	3	0	0	0	1	4	0	0	0	0	0	0
9730314	939	1	3	0	0	1	3	0	0	1	0	0	0	0	1	0	0	0	0	0	0	0	0	1	0	0	1	0	0	0	0	0	3	0	0	0	1	0	1	0	0	0	4	0	0	0	0	0	0
9670154	940	1	3	0	0	1	2	0	1	0	0	0	0	0	1	0	0	0	0	0	0	0	0	0	1	0	0	0	0	0	0	0	3	0	0	0	1	3	0	0	0	1	4	0	0	0	0	0	0
9727303	941	1	1	1	0	0	6	0	0	0	0	0	1	0	1	0	0	0	0	0	0	0	0	2	0	0	0	0	0	0	0	1	3	0	0	0	1	3	0	0	0	1	0	1	0	0	0	0	0
9731038	942	1	3	0	0	1	3	0	0	1	0	0	0	0	1	0	0	0	0	0	0	0	0	0	1	0	0	0	0	0	0	0	3	0	0	0	1	0	1	0	0	0	4	0	0	0	0	0	0
1162572	943	1	3	0	0	1	2	0	1	0	0	0	0	0	1	0	0	0	0	0	0	0	0	1	0	0	0	0	0	1	1	0	3	0	0	0	1	3	0	0	0	1	4	0	0	0	0	0	0
9649299	944	1	3	0	0	1	2	0	1	0	0	0	0	0	1	0	0	0	0	0	0	0	0	1	0	0	0	0	1	1	0	0	3	0	0	0	1	0	1	0	0	0	0	1	0	0	0	0	0
9684637	945	1	1	1	0	0	6	0	0	0	0	0	1	0	0	1	0	0	0	0	0	0	0	2	0	0	0	0	0	0	0	1	3	0	0	0	1	0	1	0	0	0	0	1	0	0	0	0	0
9720575	946	1	3	0	0	1	2	0	1	0	0	0	0	0	1	0	0	0	0	0	0	0	0	0	1	0	0	0	0	0	0	0	3	0	0	0	1	0	1	0	0	0	4	0	0	0	0	0	0
9327816	947	1	1	1	0	0	1	1	0	0	0	0	0	0	1	1	0	0	0	0	0	0	0	0	1	0	0	0	0	0	0	0	3	0	0	0	1	3	0	0	0	1	0	1	0	0	0	0	0
500887	948	1	1	1	0	0	1	1	0	0	0	0	0	0	1	0	0	0	0	0	0	0	0	0	1	0	0	0	0	0	0	0	3	0	0	0	1	3	0	0	0	1	4	0	0	0	0	0	0
9732484	949	1	3	0	0	1	3	0	0	1	0	0	0	0	1	0	0	0	0	0	0	0	0	2	0	0	0	0	0	0	0	1	3	0	0	0	1	0	1	0	0	0	4	0	0	0	0	0	0
2617353	950	1	1	1	0	0	3	0	0	1	0	0	0	0	1	0	0	0	0	0	0	0	0	0	1	0	0	0	0	0	0	0	3	0	0	0	1	3	0	0	0	1	4	0	0	0	0	0	0
9607524	951	1	1	1	0	0	6	0	0	0	0	0	1	0	1	1	0	0	0	0	0	0	0	2	0	0	0	0	0	0	0	1	3	0	0	0	1	1	0	1	0	0	4	0	0	0	0	0	0
1696936	952	1	1	1	0	0	1	1	0	0	0	0	0	0	1	0	0	0	0	0	0	0	0	2	0	0	0	0	0	0	0	1	0	1	0	0	0	3	0	0	0	1	0	1	0	0	0	0	0
1816503	953	1	3	0	0	1	2	0	1	0	0	0	0	0	1	0	0	0	0	0	0	0	0	0	1	0	0	0	0	0	0	0	3	0	0	0	1	3	0	0	0	1	4	0	0	0	0	0	0
9648870	954	1	1	1	0	0	6	0	0	0	0	0	1	0	1	0	0	0	0	0	0	0	0	0	1	0	0	0	0	0	0	0	0	1	0	0	0	3	0	0	0	1	6	0	0	0	0	0	1
1588274	955	1	1	1	0	0	4	0	0	0	1	0	0	0	1	1	0	0	0	0	0	0	0	0	1	0	0	0	0	0	0	0	3	0	0	0	1	0	1	0	0	0	4	0	0	0	0	0	0
9098224	956	1	3	0	0	1	2	0	1	0	0	0	0	0	1	0	0	0	0	0	0	0	0	0	1	0	0	0	0	0	0	0	3	0	0	0	1	0	1	0	0	0	0	1	0	0	0	0	0
9703966	957	1	1	1	0	0	3	0	0	1	0	0	0	0	1	0	0	0	0	0	0	0	0	0	1	0	0	0	0	0	0	0	3	0	0	0	1	0	1	0	0	0	4	0	0	0	0	0	0
9154714	958	1	3	0	0	1	3	0	0	1	0	0	0	0	1	0	0	0	0	0	0	0	0	0	1	0	0	0	0	0	0	0	3	0	0	0	1	3	0	0	0	1	0	1	0	0	0	0	0
9573877	959	1	3	0	0	1	3	0	0	1	0	0	0	0	1	0	0	0	0	0	0	0	0	0	1	0	0	0	0	0	0	0	3	0	0	0	1	3	0	0	0	1	0	1	0	0	0	0	0
9518575	960	1	1	1	0	0	4	0	0	0	1	0	0	0	1	1	0	0	0	0	0	0	0	0	1	0	0	0	0	0	0	0	0	1	0	0	0	3	0	0	0	1	0	1	0	0	0	0	0
9603095	961	1	3	0	0	1	2	0	1	0	0	0	0	0	1	0	0	0	0	0	0	0	0	0	1	0	0	0	0	0	0	0	3	0	0	0	1	0	1	0	0	0	0	1	0	0	0	0	0
9707000	962	1	1	1	0	0	3	0	0	1	0	0	0	0	1	1	0	0	0	0	0	0	0	0	1	0	0	0	0	0	0	0	0	1	0	0	0	3	0	0	0	1	0	1	0	0	0	0	0
9737695	963	1	3	0	0	1	2	0	1	0	0	0	0	0	1	0	0	0	0	0	0	0	0	1	0	1	0	0	0	0	0	0	3	0	0	0	1	0	1	0	0	0	4	0	0	0	0	0	0
9742230	964	1	3	0	0	1	2	0	1	0	0	0	0	0	1	1	0	0	0	0	0	0	0	1	0	0	0	0	0	1	1	0	3	0	0	0	1	0	1	0	0	0	4	0	0	0	0	0	0
9743707	965	1	1	1	0	0	2	0	1	0	0	0	0	0	1	0	0	0	0	0	0	0	0	0	1	0	0	0	0	0	0	0	3	0	0	0	1	0	1	0	0	0	4	0	0	0	0	0	0
1660899	966	1	3	0	0	1	4	0	0	0	1	0	0	0	1	0	0	0	0	0	0	0	0	2	0	0	0	0	0	0	0	1	3	0	0	0	1	0	1	0	0	0	4	0	0	0	0	0	0
9731569	967	1	3	0	0	1	1	1	0	0	0	0	0	0	1	0	0	0	0	0	0	0	0	2	0	0	0	0	0	0	0	1	3	0	0	0	1	3	0	0	0	1	4	0	0	0	0	0	0
9746654	968	1	3	0	0	1	3	0	0	1	0	0	0	0	1	0	0	0	0	0	0	0	0	2	0	0	0	0	0	0	0	1	3	0	0	0	1	0	1	0	0	0	4	0	0	0	0	0	0
9746731	969	1	3	0	0	1	3	0	0	1	0	0	0	0	1	0	0	0	0	0	0	0	0	0	1	0	0	0	0	0	0	0	3	0	0	0	1	3	0	0	0	1	4	0	0	0	0	0	0
9698616	970	1	3	0	0	1	3	0	0	1	0	0	0	0	1	0	0	0	0	0	0	0	0	0	1	0	0	0	0	0	0	0	3	0	0	0	1	3	0	0	0	1	4	0	0	0	0	0	0
9750408	971	1	3	0	0	1	3	0	0	1	0	0	0	0	1	0	0	0	0	0	0	0	0	0	1	0	0	0	0	0	0	0	3	0	0	0	1	3	0	0	0	1	4	0	0	0	0	0	0
9750943	972	1	3	0	0	1	3	0	0	1	0	0	0	0	1	0	0	0	0	0	0	0	0	0	1	0	0	0	0	0	0	0	3	0	0	0	1	0	1	0	0	0	4	0	0	0	0	0	0
9260682	973	1	3	0	0	1	2	0	1	0	0	0	0	0	1	0	0	0	0	0	0	0	0	0	1	0	0	0	0	0	0	0	3	0	0	0	1	3	0	0	0	1	0	1	0	0	0	0	0
9052928	974	1	1	1	0	0	6	0	0	0	0	0	1	0	1	1	0	0	0	0	0	0	0	2	0	0	0	0	0	0	0	1	3	0	0	0	1	3	0	0	0	1	4	0	0	0	0	0	0
9666864	975	1	1	1	0	0	1	1	0	0	0	0	0	0	1	0	0	0	0	0	0	0	0	2	0	0	0	0	0	0	0	1	3	0	0	0	1	3	0	0	0	1	4	0	0	0	0	0	0
9633230	976	1	3	0	0	1	2	0	1	0	0	0	0	0	1	0	0	0	0	0	0	0	0	0	1	0	0	0	0	0	0	0	3	0	0	0	1	3	0	0	0	1	0	1	0	0	0	0	0
9634359	977	1	3	0	0	1	2	0	1	0	0	0	0	0	1	0	0	0	0	0	0	0	0	0	1	0	0	0	0	0	0	0	3	0	0	0	1	3	0	0	0	1	0	1	0	0	0	0	0
9237845	978	1	3	0	0	1	2	0	1	0	0	0	0	0	1	0	0	0	0	0	0	0	0	0	1	0	0	0	0	0	0	0	3	0	0	0	1	3	0	0	0	1	0	1	0	0	0	0	0
9515962	979	1	1	1	0	0	6	0	0	0	0	0	1	0	1	0	0	0	0	0	0	0	0	2	0	0	0	0	0	0	0	1	0	1	0	0	0	3	0	0	0	1	4	0	0	0	0	0	0
9060500	980	1	3	0	0	1	3	0	0	1	0	0	0	0	1	0	0	0	0	0	0	0	0	2	0	0	0	0	0	0	0	1	3	0	0	0	1	3	0	0	0	1	4	0	0	0	0	0	0
1661427	981	1	3	0	0	1	1	1	0	0	0	0	0	0	1	0	0	0	0	0	0	0	0	0	1	0	0	0	0	0	0	0	3	0	0	0	1	3	0	0	0	1	0	1	0	0	0	0	0
1705682	982	1	1	1	0	0	3	0	0	1	0	0	0	0	1	0	0	0	0	0	0	0	0	0	1	0	0	0	0	0	0	0	0	1	0	0	0	3	0	0	0	1	0	1	0	0	0	0	0
9532727	983	1	3	0	0	1	3	0	0	1	0	0	0	0	1	0	0	0	0	0	0	0	0	1	0	0	0	0	0	0	1	0	0	1	0	0	0	3	0	0	0	1	0	1	0	0	0	0	0
9158567	984	1	1	1	0	0	2	0	1	0	0	0	0	0	1	1	0	0	0	0	0	0	0	0	1	0	0	0	0	0	0	0	3	0	0	0	1	0	1	0	0	0	0	1	0	0	0	0	0
5148918	985	1	3	0	0	1	1	1	0	0	0	0	0	0	1	0	0	0	0	0	0	0	0	2	0	0	0	0	0	0	0	1	3	0	0	0	1	3	0	0	0	1	4	0	0	0	0	0	0
9640122	986	1	3	0	0	1	3	0	0	1	0	0	0	0	1	0	0	0	0	0	0	0	0	2	0	0	0	0	0	0	0	1	3	0	0	0	1	0	1	0	0	0	4	0	0	0	0	0	0
9765551	987	1	3	0	0	1	3	0	0	1	0	0	0	0	1	1	0	0	0	0	0	0	0	2	0	0	0	0	0	0	0	1	3	0	0	0	1	0	1	0	0	0	4	0	0	0	0	0	0
1586678	988	1	1	1	0	0	4	0	0	0	1	0	0	0	1	0	0	0	0	0	0	0	0	0	1	0	0	0	0	0	0	0	3	0	0	0	1	3	0	0	0	1	0	1	0	0	0	0	0
9499293	989	1	3	0	0	1	3	0	0	1	0	0	0	0	1	0	0	0	0	0	0	0	0	1	0	1	0	0	0	0	0	0	3	0	0	0	1	3	0	0	0	1	4	0	0	0	0	0	0
9520693	990	1	3	0	0	1	3	0	0	1	0	0	0	0	1	0	0	0	0	0	0	0	0	0	1	0	0	0	0	0	0	0	3	0	0	0	1	3	0	0	0	1	0	1	0	0	0	0	0
9561097	991	1	3	0	0	1	3	0	0	1	0	0	0	0	1	0	0	0	0	0	0	0	0	2	0	0	0	0	0	0	0	1	3	0	0	0	1	3	0	0	0	1	0	1	0	0	0	0	0
9711956	992	1	3	0	0	1	3	0	0	1	0	0	0	0	1	0	0	0	0	0	0	0	0	0	1	0	0	0	0	0	0	0	0	1	0	0	0	3	0	0	0	1	4	0	0	0	0	0	0
9072687	993	1	3	0	0	1	1	1	0	0	0	0	0	0	1	0	0	0	0	0	0	0	0	0	1	0	0	0	0	0	0	0	0	1	0	0	0	3	0	0	0	1	0	1	0	0	0	0	0
9642519	994	1	1	1	0	0	6	0	0	0	0	0	1	0	1	1	0	0	0	0	0	0	0	0	1	0	0	0	0	0	0	0	0	1	0	0	0	3	0	0	0	1	0	1	0	0	0	0	0
9705127	995	1	1	1	0	0	1	1	0	0	0	0	0	0	1	1	0	0	0	0	0	0	0	2	0	0	0	0	0	0	0	1	0	1	0	0	0	3	0	0	0	1	4	0	0	0	0	0	0
1585198	996	1	1	1	0	0	3	0	0	1	0	0	0	0	1	1	0	0	0	0	0	0	0	2	0	0	0	0	0	0	0	1	0	1	0	0	0	3	0	0	0	1	4	0	0	0	0	0	0
9562964	997	1	1	1	0	0	6	0	0	0	0	0	1	0	1	1	0	0	0	0	0	0	0	2	0	0	0	0	0	0	0	1	0	1	0	0	0	3	0	0	0	1	4	0	0	0	0	0	0
9765493	998	1	3	0	0	1	3	0	0	1	0	0	0	0	1	0	0	0	0	0	0	0	0	0	1	0	0	0	0	0	0	0	3	0	0	0	1	0	1	0	0	0	4	0	0	0	0	0	0
1319114	999	1	3	0	0	1	2	0	1	0	0	0	0	0	1	0	0	0	0	0	0	0	0	0	1	0	0	0	0	0	0	0	3	0	0	0	1	3	0	0	0	1	0	1	0	0	0	0	0
9778268	1000	1	3	0	0	1	1	1	0	0	0	0	0	0	1	1	0	0	0	0	0	0	0	2	0	0	0	0	0	0	0	1	3	0	0	0	1	0	1	0	0	0	4	0	0	0	0	0	0
9740841	1001	1	1	1	0	0	2	0	1	0	0	0	0	0	1	0	0	0	0	0	0	0	0	0	1	0	0	0	0	0	0	0	0	1	0	0	0	0	1	0	0	0	0	1	0	0	0	0	0
2610583	1002	1	1	1	0	0	6	0	0	0	0	0	1	0	1	1	0	0	0	0	0	0	0	0	1	0	0	0	0	0	0	0	2	0	0	1	0	3	0	0	0	1	0	1	0	0	0	0	0
9701681	1003	1	3	0	0	1	2	0	1	0	0	0	0	0	1	0	0	0	0	0	0	0	0	0	1	0	0	0	0	0	0	0	3	0	0	0	1	3	0	0	0	1	4	0	0	0	0	0	0
8894725	1004	1	1	1	0	0	3	0	0	1	0	0	0	0	1	0	0	0	0	0	0	0	0	0	1	0	0	0	0	0	0	0	0	1	0	0	0	3	0	0	0	1	0	1	0	0	0	0	0
9638389	1005	1	3	0	0	1	2	0	1	0	0	0	0	0	1	0	0	0	0	0	0	0	0	0	1	0	0	0	0	0	0	0	0	1	0	0	0	3	0	0	0	1	4	0	0	0	0	0	0
1822224	1006	1	1	1	0	0	6	0	0	0	0	0	1	0	1	0	0	0	0	0	0	0	0	2	0	0	0	0	0	0	0	1	0	1	0	0	0	3	0	0	0	1	4	0	0	0	0	0	0
1069715	1007	1	1	1	0	0	6	0	0	0	0	0	1	0	1	0	0	0	0	0	0	0	0	2	0	0	0	0	0	0	0	1	3	0	0	0	1	3	0	0	0	1	0	1	0	0	0	0	0
1473885	1008	1	3	0	0	1	3	0	0	1	0	0	0	0	1	0	0	0	0	0	0	0	0	2	0	0	0	0	0	0	0	1	3	0	0	0	1	3	0	0	0	1	1	0	1	0	0	0	0
9756502	1009	1	3	0	0	1	3	0	0	1	0	0	0	0	1	1	0	0	0	0	0	0	0	2	0	0	0	0	0	0	0	1	3	0	0	0	1	0	1	0	0	0	4	0	0	0	0	0	0
9673973	1010	1	3	0	0	1	3	0	0	1	0	0	0	0	1	1	0	0	0	0	0	0	0	0	1	0	0	0	0	0	0	0	3	0	0	0	1	0	1	0	0	0	4	0	0	0	0	0	0
9774346	1011	1	3	0	0	1	3	0	0	1	0	0	0	0	1	1	0	0	0	0	0	0	0	2	0	0	0	0	0	0	0	1	3	0	0	0	1	0	1	0	0	0	4	0	0	0	0	0	0
9772889	1012	1	3	0	0	1	3	0	0	1	0	0	0	0	0	1	0	0	0	0	0	0	0	2	0	0	0	0	0	0	0	1	3	0	0	0	1	0	1	0	0	0	4	0	0	0	0	0	0
9774863	1013	1	1	1	0	0	6	0	0	0	0	0	1	0	1	1	0	0	0	0	0	0	0	2	0	0	0	0	0	0	0	1	3	0	0	0	1	0	1	0	0	0	4	0	0	0	0	0	0
9774118	1014	1	3	0	0	1	3	0	0	1	0	0	0	0	0	1	0	0	0	0	0	0	0	2	0	0	0	0	0	0	0	1	3	0	0	0	1	0	1	0	0	0	4	0	0	0	0	0	0
9656189	1015	1	3	0	0	1	2	0	1	0	0	0	0	0	1	0	0	0	0	0	0	0	0	0	1	0	0	0	0	0	0	0	0	1	0	0	0	3	0	0	0	1	4	0	0	0	0	0	0
9725436	1016	1	1	1	0	0	6	0	0	0	0	0	1	0	1	0	0	0	0	0	0	0	0	0	1	0	0	0	0	0	0	0	3	0	0	0	1	0	1	0	0	0	4	0	0	0	0	0	0
9750850	1017	1	3	0	0	1	2	0	1	0	0	0	0	0	1	0	0	0	0	0	0	0	0	0	1	0	0	0	0	0	0	0	3	0	0	0	1	3	0	0	0	1	4	0	0	0	0	0	0
9585227	1018	1	3	0	0	1	2	0	1	0	0	0	0	0	1	0	0	0	0	0	0	0	0	2	0	0	0	0	0	0	0	1	3	0	0	0	1	3	0	0	0	1	4	0	0	0	0	0	0
9728247	1019	1	1	1	0	0	2	0	1	0	0	0	0	0	1	0	0	0	0	0	0	0	0	0	1	0	0	0	0	0	0	0	3	0	0	0	1	0	1	0	0	0	4	0	0	0	0	0	0
9742935	1020	1	3	0	0	1	2	0	1	0	0	0	0	0	1	0	0	0	0	0	0	0	0	0	1	0	0	0	0	0	0	0	3	0	0	0	1	0	1	0	0	0	4	0	0	0	0	0	0
9766647	1021	1	1	1	0	0	2	0	1	0	0	0	0	0	1	1	0	0	0	0	0	0	0	2	0	0	0	0	0	0	0	1	3	0	0	0	1	3	0	0	0	1	4	0	0	0	0	0	0
9762641	1022	1	3	0	0	1	2	0	1	0	0	0	0	0	1	0	0	0	0	0	0	0	0	0	1	0	0	0	0	0	0	0	3	0	0	0	1	0	1	0	0	0	4	0	0	0	0	0	0
9783179	1023	1	3	0	0	1	2	0	1	0	0	0	0	0	1	0	0	0	0	0	0	0	0	0	1	0	0	0	0	0	0	0	3	0	0	0	1	0	1	0	0	0	4	0	0	0	0	0	0
9709925	1024	1	3	0	0	1	3	0	0	1	0	0	0	0	1	0	0	0	0	0	0	0	0	0	1	0	0	0	0	0	0	0	3	0	0	0	1	3	0	0	0	1	0	1	0	0	0	0	0
9732036	1025	1	3	0	0	1	3	0	0	1	0	0	0	0	1	0	0	0	0	0	0	0	0	1	0	1	0	0	0	0	0	0	0	1	0	0	0	3	0	0	0	1	0	1	0	0	0	0	0
9742896	1026	1	3	0	0	1	3	0	0	1	0	0	0	0	1	0	0	0	0	0	0	0	0	0	1	0	0	0	0	0	0	0	3	0	0	0	1	3	0	0	0	1	4	0	0	0	0	0	0
5142234	1027	1	1	1	0	0	3	0	0	1	0	0	0	0	1	0	0	0	0	0	0	0	0	0	1	0	0	0	0	0	0	0	0	1	0	0	0	3	0	0	0	1	0	1	0	0	0	0	0
9635573	1028	1	1	1	0	0	2	0	1	0	0	0	0	0	1	1	0	0	0	0	0	0	0	0	1	0	0	0	0	0	0	0	0	1	0	0	0	3	0	0	0	1	0	1	0	0	0	0	0
9500322	1029	1	1	1	0	0	1	1	0	0	0	0	0	0	1	0	0	0	0	0	0	0	0	0	1	0	0	0	0	0	0	0	3	0	0	0	1	3	0	0	0	1	4	0	0	0	0	0	0
1631328	1030	1	1	1	0	0	1	1	0	0	0	0	0	0	1	1	0	0	0	0	0	0	0	0	1	0	0	0	0	0	0	0	3	0	0	0	1	3	0	0	0	1	4	0	0	0	0	0	0
6296518	1031	1	1	1	0	0	6	0	0	0	0	0	1	0	1	1	0	0	0	0	0	0	0	2	0	0	0	0	0	0	0	1	3	0	0	0	1	3	0	0	0	1	4	0	0	0	0	0	0
9688929	1032	1	1	1	0	0	6	0	0	0	0	0	1	0	0	1	0	0	0	0	0	1	0	2	0	0	0	0	0	0	0	1	0	1	0	0	0	0	1	0	0	0	0	1	0	0	0	0	0
9765348	1033	1	3	0	0	1	3	0	0	1	0	0	0	0	1	1	0	0	0	0	0	0	0	2	0	0	0	0	0	0	0	1	3	0	0	0	1	0	1	0	0	0	4	0	0	0	0	0	0
9734016	1034	1	1	1	0	0	3	0	0	1	0	0	0	0	1	0	0	0	0	0	0	0	0	0	1	0	0	0	0	0	0	0	3	0	0	0	1	0	1	0	0	0	0	1	0	0	0	0	0
9772676	1035	1	3	0	0	1	4	0	0	0	1	0	0	0	1	0	0	0	0	0	0	0	0	2	0	0	0	0	0	0	0	1	3	0	0	0	1	3	0	0	0	1	4	0	0	0	0	0	0
9787553	1036	1	3	0	0	1	3	0	0	1	0	0	0	0	0	1	0	0	0	0	0	0	0	2	0	0	0	0	0	0	0	1	3	0	0	0	1	0	1	0	0	0	4	0	0	0	0	0	0
9794020	1037	1	3	0	0	1	3	0	0	1	0	0	0	0	1	1	0	0	0	0	0	0	0	2	0	0	0	0	0	0	0	1	3	0	0	0	1	0	1	0	0	0	4	0	0	0	0	0	0
1267268	1038	1	1	1	0	0	1	1	0	0	0	0	0	0	1	1	0	0	0	0	0	0	0	2	0	0	0	0	0	0	0	1	0	1	0	0	0	3	0	0	0	1	4	0	0	0	0	0	0
9459885	1039	1	3	0	0	1	2	0	1	0	0	0	0	0	1	0	0	0	0	0	0	0	0	1	0	1	0	0	0	0	0	0	0	1	0	0	0	3	0	0	0	1	4	0	0	0	0	0	0
9743163	1040	1	3	0	0	1	2	0	1	0	0	0	0	0	1	0	0	0	0	0	0	0	0	1	0	1	0	0	0	0	0	0	3	0	0	0	1	0	1	0	0	0	4	0	0	0	0	0	0
9748386	1041	1	2	0	1	0	1	1	0	0	0	0	0	0	1	0	0	0	0	0	0	0	0	0	1	0	0	0	0	0	0	0	3	0	0	0	1	3	0	0	0	1	4	0	0	0	0	0	0
9787548	1042	1	3	0	0	1	3	0	0	1	0	0	0	0	1	1	0	0	0	0	0	0	0	2	0	0	0	0	0	0	0	1	3	0	0	0	1	0	1	0	0	0	4	0	0	0	0	0	0
9788654	1043	1	3	0	0	1	3	0	0	1	0	0	0	0	1	0	0	0	0	0	0	0	0	2	0	0	0	0	0	0	0	1	3	0	0	0	1	0	1	0	0	0	4	0	0	0	0	0	0
9795304	1044	1	3	0	0	1	3	0	0	1	0	0	0	0	1	1	0	0	0	0	0	0	0	2	0	0	0	0	0	0	0	1	3	0	0	0	1	0	1	0	0	0	4	0	0	0	0	0	0
9520079	1045	1	1	1	0	0	6	0	0	0	0	0	1	0	1	1	0	0	0	0	0	0	0	2	0	0	0	0	0	0	0	1	0	1	0	0	0	0	1	0	0	0	0	1	0	0	0	0	0
1265323	1046	1	1	1	0	0	6	0	0	0	0	0	1	0	1	1	0	0	0	0	0	0	0	2	0	0	0	0	0	0	0	1	0	1	0	0	0	3	0	0	0	1	0	1	0	0	0	0	0
8835662	1047	1	1	1	0	0	6	0	0	0	0	0	1	0	0	1	0	0	0	0	0	0	0	0	1	0	0	0	0	0	0	0	0	1	0	0	0	3	0	0	0	1	0	1	0	0	0	0	0
9458367	1048	1	3	0	0	1	2	0	1	0	0	0	0	0	1	0	0	0	0	0	0	0	0	0	1	0	0	0	0	0	0	0	3	0	0	0	1	0	1	0	0	0	0	1	0	0	0	0	0
9728744	1049	1	3	0	0	1	2	0	1	0	0	0	0	0	1	0	0	0	0	0	0	0	0	0	1	0	0	0	0	0	0	0	3	0	0	0	1	0	1	0	0	0	4	0	0	0	0	0	0
9770952	1050	1	1	1	0	0	3	0	0	1	0	0	0	0	1	1	0	0	0	0	0	0	0	1	0	1	0	0	0	0	0	0	3	0	0	0	1	0	1	0	0	0	4	0	0	0	0	0	0
9722071	1051	1	3	0	0	1	3	0	0	1	0	0	0	0	1	0	0	0	0	0	0	0	0	0	1	0	0	0	0	0	0	0	3	0	0	0	1	0	1	0	0	0	0	1	0	0	0	0	0
8819415	1052	1	3	0	0	1	3	0	0	1	0	0	0	0	1	0	0	0	0	0	0	0	0	0	1	0	0	0	0	0	0	0	0	1	0	0	0	0	1	0	0	0	4	0	0	0	0	0	0
8964028	1053	1	3	0	0	1	1	1	0	0	0	0	0	0	1	1	0	0	0	0	0	0	0	0	1	0	0	0	0	0	0	0	0	1	0	0	0	3	0	0	0	1	0	1	0	0	0	0	0
1646653	1054	1	1	1	0	0	1	1	0	0	0	0	0	0	1	1	0	0	0	0	0	0	0	2	0	0	0	0	0	0	0	1	3	0	0	0	1	3	0	0	0	1	4	0	0	0	0	0	0
9512297	1055	1	3	0	0	1	3	0	0	1	0	0	0	0	1	0	0	0	0	0	0	0	0	2	0	0	0	0	0	0	0	1	3	0	0	0	1	3	0	0	0	1	4	0	0	0	0	0	0
9590703	1056	1	3	0	0	1	2	0	1	0	0	0	0	0	1	0	0	0	0	0	0	0	0	0	1	0	0	0	0	0	0	0	0	1	0	0	0	3	0	0	0	1	4	0	0	0	0	0	0
1153778	1057	1	3	0	0	1	2	0	1	0	0	0	0	0	1	0	0	0	0	0	0	0	0	1	0	1	0	0	0	0	1	0	3	0	0	0	1	0	1	0	0	0	0	1	0	0	0	0	0
9765185	1058	1	3	0	0	1	2	0	1	0	0	0	0	0	1	0	0	0	0	0	0	0	0	0	1	0	0	0	0	0	0	0	3	0	0	0	1	0	1	0	0	0	4	0	0	0	0	0	0
9784722	1059	1	3	0	0	1	2	0	1	0	0	0	0	0	1	0	0	0	0	0	0	0	0	0	1	0	0	0	0	0	0	0	3	0	0	0	1	0	1	0	0	0	0	1	0	0	0	0	0
558190	1060	1	1	1	0	0	3	0	0	1	0	0	0	0	1	0	0	0	0	0	0	0	0	0	1	0	0	0	0	0	0	0	3	0	0	0	1	0	1	0	0	0	4	0	0	0	0	0	0
9797622	1061	1	3	0	0	1	2	0	1	0	0	0	0	0	1	0	0	0	0	0	0	0	0	0	1	0	0	0	0	0	0	0	3	0	0	0	1	3	0	0	0	1	4	0	0	0	0	0	0
1652903	1062	1	3	0	0	1	2	0	1	0	0	0	0	0	1	0	0	0	0	0	0	0	0	0	1	0	0	0	0	0	0	0	3	0	0	0	1	3	0	0	0	1	0	1	0	0	0	0	0
9290316	1063	1	3	0	0	1	3	0	0	1	0	0	0	0	1	0	0	0	0	0	0	0	0	0	1	0	0	0	0	0	0	0	0	1	0	0	0	3	0	0	0	1	0	1	0	0	0	0	0
8954786	1064	1	3	0	0	1	3	0	0	1	0	0	0	0	1	0	0	0	0	0	0	0	0	0	1	0	0	0	0	0	0	0	3	0	0	0	1	3	0	0	0	1	0	1	0	0	0	0	0
9437577	1065	1	1	1	0	0	2	0	1	0	0	0	0	0	1	0	0	0	0	0	0	0	0	0	1	0	0	0	0	0	0	0	3	0	0	0	1	0	1	0	0	0	0	1	0	0	0	0	0
1838492	1066	1	3	0	0	1	3	0	0	1	0	0	0	0	1	0	0	0	0	0	0	0	0	2	0	0	0	0	0	0	0	1	3	0	0	0	1	3	0	0	0	1	0	1	0	0	0	0	0
9100167	1067	1	1	1	0	0	6	0	0	0	0	0	1	0	1	1	0	0	0	0	0	0	0	2	0	0	0	0	0	0	0	1	3	0	0	0	1	3	0	0	0	1	0	1	0	0	0	0	0
9800996	1068	1	3	0	0	1	3	0	0	1	0	0	0	0	1	1	0	0	0	0	0	0	0	2	0	0	0	0	0	0	0	1	3	0	0	0	1	0	1	0	0	0	4	0	0	0	0	0	0
9815045	1069	1	3	0	0	1	3	0	0	1	0	0	0	0	1	1	0	0	0	0	0	0	0	2	0	0	0	0	0	0	0	1	3	0	0	0	1	0	1	0	0	0	4	0	0	0	0	0	0
9435929	1070	1	1	1	0	0	1	1	0	0	0	0	0	0	1	1	0	0	0	0	0	0	0	0	1	0	0	0	0	0	0	0	0	1	0	0	0	3	0	0	0	1	0	1	0	0	0	0	0
9808302	1071	1	3	0	0	1	3	0	0	1	0	0	0	0	1	0	0	0	0	0	0	0	0	2	0	0	0	0	0	0	0	1	0	1	0	0	0	3	0	0	0	1	4	0	0	0	0	0	0
9807320	1072	1	3	0	0	1	3	0	0	1	0	0	0	0	1	0	0	0	0	0	0	0	0	2	0	0	0	0	0	0	0	1	3	0	0	0	1	0	1	0	0	0	4	0	0	0	0	0	0
9324839	1073	1	1	1	0	0	6	0	0	0	0	0	1	0	1	0	0	0	0	0	0	0	0	2	0	0	0	0	0	0	0	1	3	0	0	0	1	3	0	0	0	1	4	0	0	0	0	0	0
9746172	1074	1	1	1	0	0	6	0	0	0	0	0	1	0	1	0	0	0	0	0	0	0	0	0	1	0	0	0	0	0	0	0	0	1	0	0	0	3	0	0	0	1	4	0	0	0	0	0	0
1822441	1075	1	3	0	0	1	2	0	1	0	0	0	0	0	1	0	0	0	0	0	0	0	0	0	1	0	0	0	0	0	0	0	3	0	0	0	1	0	1	0	0	0	4	0	0	0	0	0	0
9783999	1076	1	3	0	0	1	2	0	1	0	0	0	0	0	1	0	0	0	0	0	0	0	0	0	1	0	0	0	0	0	0	0	3	0	0	0	1	0	1	0	0	0	4	0	0	0	0	0	0
9785152	1077	1	3	0	0	1	2	0	1	0	0	0	0	0	1	0	0	0	0	0	0	0	0	0	1	0	0	0	0	0	0	0	3	0	0	0	1	0	1	0	0	0	4	0	0	0	0	0	0
9561567	1078	1	1	1	0	0	6	0	0	0	0	0	1	0	1	1	0	0	0	0	0	0	0	2	0	0	0	0	0	0	0	1	3	0	0	0	1	3	0	0	0	1	4	0	0	0	0	0	0
9308118	1079	1	1	1	0	0	2	0	1	0	0	0	0	0	1	0	0	0	0	0	0	0	0	0	1	0	0	0	0	0	0	0	0	1	0	0	0	3	0	0	0	1	0	1	0	0	0	0	0
9807692	1080	1	3	0	0	1	2	0	1	0	0	0	0	0	1	0	0	0	0	0	0	0	0	0	1	0	0	0	0	0	0	0	3	0	0	0	1	3	0	0	0	1	4	0	0	0	0	0	0
9065741	1081	1	3	0	0	1	3	0	0	1	0	0	0	0	1	0	0	0	0	0	0	0	0	0	1	0	0	0	0	0	0	0	0	1	0	0	0	3	0	0	0	1	0	1	0	0	0	0	0
[truncated: 74 more columns]
